# Supplementary material for: Virtual noncontrast images of adrenal lesions: a photon-counting CT prospective study
Source: Eur Radiol Exp. 2025 Aug 29;9:82. doi: 10.1186/s41747-025-00621-x (PMC12396999; doi:10.1186/s41747-025-00621-x)
Supplement: Supplementary file 2 — Supplementary Information [file 41747_2025_621_MOESM2_ESM.xlsx]

## Sheet: Sheet1
Table S1 Mean intraclass correlation coefficient (ICCs) of the adrenal lesion radiomic features between true noncontrast (TNC) and virtual noncontrast (VNC).
Feature	ICC	F	pval	CI95_lower	CI95_upper	classification
original_firstorder_10Percentile	0.83309	10.9824	7.54864e-17	0.73	0.9	first-order feature
original_firstorder_90Percentile	0.79324	8.67302	2.0789e-14	0.68	0.87	first-order feature
original_firstorder_Energy	0.97561	81.0113	3.39292e-40	0.96	0.99	first-order feature
original_firstorder_Entropy	0.53283	3.28108	5.86375e-06	0.32	0.69	first-order feature
original_firstorder_InterquartileRange	0.53452	3.29664	5.43425e-06	0.32	0.69	first-order feature
original_firstorder_Kurtosis	0.11366	1.25646	0.193609	-0.14	0.36	first-order feature
original_firstorder_Maximum	0.59431	3.92992	2.77372e-07	0.4	0.74	first-order feature
original_firstorder_Mean	0.83167	10.8817	9.44411e-17	0.73	0.9	first-order feature
original_firstorder_MeanAbsoluteDeviation	0.51467	3.12095	1.29356e-05	0.3	0.68	first-order feature
original_firstorder_Median	0.82135	10.195	4.56026e-16	0.72	0.89	first-order feature
original_firstorder_Minimum	0.59743	3.96809	2.33587e-07	0.4	0.74	first-order feature
original_firstorder_Range	0.64687	4.66366	1.17529e-08	0.47	0.77	first-order feature
original_firstorder_RobustMeanAbsoluteDeviation	0.51405	3.11564	1.32826e-05	0.3	0.68	first-order feature
original_firstorder_RootMeanSquared	0.84293	11.7333	1.49614e-17	0.75	0.9	first-order feature
original_firstorder_Skewness	-0.10059	0.8172	0.77779	-0.35	0.16	first-order feature
original_firstorder_TotalEnergy	0.97968	97.4019	1.81941e-42	0.97	0.99	first-order feature
original_firstorder_Uniformity	0.52896	3.24593	6.96701e-06	0.32	0.69	first-order feature
original_firstorder_Variance	0.45608	2.677	0.00012501	0.23	0.64	first-order feature
square_firstorder_10Percentile	0.55909	3.53604	1.71635e-06	0.36	0.71	first-order feature
square_firstorder_90Percentile	0.76871	7.64731	3.70738e-13	0.64	0.86	first-order feature
square_firstorder_Energy	0.80931	9.48849	2.52685e-15	0.7	0.88	first-order feature
square_firstorder_Entropy	0.70469	5.77262	1.65172e-10	0.55	0.81	first-order feature
square_firstorder_InterquartileRange	0.7769	7.96451	1.47618e-13	0.65	0.86	first-order feature
square_firstorder_Kurtosis	0.52814	3.23857	7.22352e-06	0.32	0.69	first-order feature
square_firstorder_Maximum	0.53838	3.33257	4.56107e-06	0.33	0.7	first-order feature
square_firstorder_Mean	0.77269	7.79866	2.38078e-13	0.65	0.86	first-order feature
square_firstorder_MeanAbsoluteDeviation	0.75243	7.07842	2.08179e-12	0.62	0.85	first-order feature
square_firstorder_Median	0.78256	8.19797	7.62828e-14	0.66	0.86	first-order feature
square_firstorder_Minimum	0	1	0.5	-0.25	0.25	first-order feature
square_firstorder_Range	0.53832	3.33199	4.57408e-06	0.33	0.7	first-order feature
square_firstorder_RobustMeanAbsoluteDeviation	0.7638	7.46756	6.3278e-13	0.63	0.85	first-order feature
square_firstorder_RootMeanSquared	0.76234	7.4154	7.4031e-13	0.63	0.85	first-order feature
square_firstorder_Skewness	0.72963	6.39735	1.88537e-11	0.58	0.83	first-order feature
square_firstorder_TotalEnergy	0.87347	14.8062	4.41008e-20	0.8	0.92	first-order feature
square_firstorder_Uniformity	0.69248	5.50368	4.41396e-10	0.53	0.8	first-order feature
square_firstorder_Variance	0.58397	3.80737	4.84301e-07	0.39	0.73	first-order feature
squareroot_firstorder_10Percentile	0.87897	15.5253	1.31372e-20	0.8	0.93	first-order feature
squareroot_firstorder_90Percentile	0.9493	38.4482	3.89673e-31	0.92	0.97	first-order feature
squareroot_firstorder_Energy	0.99233	259.785	1.14743e-54	0.99	1	first-order feature
squareroot_firstorder_Entropy	0.8595	13.2349	7.51026e-19	0.77	0.91	first-order feature
squareroot_firstorder_InterquartileRange	0.57381	3.69273	8.22216e-07	0.37	0.72	first-order feature
squareroot_firstorder_Kurtosis	0.79421	8.71856	1.84065e-14	0.68	0.87	first-order feature
squareroot_firstorder_Maximum	0.95238	41.0025	6.59251e-32	0.92	0.97	first-order feature
squareroot_firstorder_Mean	0.84955	12.2934	4.7284e-18	0.76	0.91	first-order feature
squareroot_firstorder_MeanAbsoluteDeviation	0.82948	10.7285	1.33227e-16	0.73	0.89	first-order feature
squareroot_firstorder_Median	0.75608	7.19939	1.43047e-12	0.62	0.85	first-order feature
squareroot_firstorder_Minimum	0.88758	16.791	1.748e-21	0.82	0.93	first-order feature
squareroot_firstorder_Range	0.95194	40.6159	8.56769e-32	0.92	0.97	first-order feature
squareroot_firstorder_RobustMeanAbsoluteDeviation	0.6855	5.35929	7.57949e-10	0.52	0.8	first-order feature
squareroot_firstorder_RootMeanSquared	0.95728	45.8192	3.0279e-33	0.93	0.97	first-order feature
squareroot_firstorder_Skewness	0.647	4.66565	1.16568e-08	0.47	0.77	first-order feature
squareroot_firstorder_TotalEnergy	0.99203	250.006	3.46181e-54	0.99	1	first-order feature
squareroot_firstorder_Uniformity	0.80579	9.29824	4.07742e-15	0.69	0.88	first-order feature
squareroot_firstorder_Variance	0.88907	17.0293	1.21385e-21	0.82	0.93	first-order feature
logarithm_firstorder_10Percentile	0.86528	13.8456	2.41477e-19	0.78	0.92	first-order feature
logarithm_firstorder_90Percentile	0.98638	145.875	1.79996e-47	0.98	0.99	first-order feature
logarithm_firstorder_Energy	0.99238	261.431	9.56696e-55	0.99	1	first-order feature
logarithm_firstorder_Entropy	0.87584	15.1079	2.63719e-20	0.8	0.92	first-order feature
logarithm_firstorder_InterquartileRange	0.48573	2.88902	4.17582e-05	0.26	0.66	first-order feature
logarithm_firstorder_Kurtosis	0.67828	5.21655	1.30551e-09	0.51	0.8	first-order feature
logarithm_firstorder_Maximum	0.98781	163.063	7.4114e-49	0.98	0.99	first-order feature
logarithm_firstorder_Mean	0.90698	20.5003	9.48871e-24	0.85	0.94	first-order feature
logarithm_firstorder_MeanAbsoluteDeviation	0.84859	12.2088	5.61068e-18	0.76	0.91	first-order feature
logarithm_firstorder_Median	0.86759	14.1045	1.51231e-19	0.79	0.92	first-order feature
logarithm_firstorder_Minimum	0.9706	67.0367	7.13731e-38	0.95	0.98	first-order feature
logarithm_firstorder_Range	0.98656	147.807	1.23525e-47	0.98	0.99	first-order feature
logarithm_firstorder_RobustMeanAbsoluteDeviation	0.63252	4.44252	2.95504e-08	0.45	0.76	first-order feature
logarithm_firstorder_RootMeanSquared	0.98518	133.962	2.05852e-46	0.98	0.99	first-order feature
logarithm_firstorder_Skewness	0.77484	7.88239	1.86854e-13	0.65	0.86	first-order feature
logarithm_firstorder_TotalEnergy	0.99235	260.46	1.06485e-54	0.99	1	first-order feature
logarithm_firstorder_Uniformity	0.793	8.66161	2.14343e-14	0.67	0.87	first-order feature
logarithm_firstorder_Variance	0.87179	14.6	6.3007e-20	0.79	0.92	first-order feature
exponential_firstorder_10Percentile	0.82158	10.2095	4.4069e-16	0.72	0.89	first-order feature
exponential_firstorder_90Percentile	0.69232	5.50025	4.4705e-10	0.53	0.8	first-order feature
exponential_firstorder_Energy	0.74964	6.98852	2.75965e-12	0.61	0.84	first-order feature
exponential_firstorder_Entropy	0.34894	2.07193	0.0031426	0.1	0.55	first-order feature
exponential_firstorder_InterquartileRange	0.67975	5.24511	1.17005e-09	0.51	0.8	first-order feature
exponential_firstorder_Kurtosis	0.01989	1.0406	0.440038	-0.24	0.27	first-order feature
exponential_firstorder_Maximum	0.33477	2.00649	0.00446802	0.09	0.54	first-order feature
exponential_firstorder_Mean	0.71755	6.08098	5.55199e-11	0.57	0.82	first-order feature
exponential_firstorder_MeanAbsoluteDeviation	0.61641	4.21387	7.88008e-08	0.43	0.75	first-order feature
exponential_firstorder_Median	0.77433	7.86263	1.97817e-13	0.65	0.86	first-order feature
exponential_firstorder_Minimum	0.55244	3.4687	2.36548e-06	0.35	0.71	first-order feature
exponential_firstorder_Range	0.33376	2.00192	0.00457891	0.09	0.54	first-order feature
exponential_firstorder_RobustMeanAbsoluteDeviation	0.66834	5.03036	2.69133e-09	0.5	0.79	first-order feature
exponential_firstorder_RootMeanSquared	0.63782	4.52219	2.11359e-08	0.46	0.77	first-order feature
exponential_firstorder_Skewness	0.33222	1.99498	0.00475293	0.09	0.54	first-order feature
exponential_firstorder_TotalEnergy	0.82431	10.3836	2.93417e-16	0.72	0.89	first-order feature
exponential_firstorder_Uniformity	0.31305	1.91143	0.00743665	0.06	0.53	first-order feature
exponential_firstorder_Variance	0.36377	2.14352	0.00213788	0.12	0.57	first-order feature
wavelet-HHH_firstorder_10Percentile	0.9391	31.8408	6.88527e-29	0.9	0.96	first-order feature
wavelet-HHH_firstorder_90Percentile	0.94089	32.838	2.96519e-29	0.9	0.96	first-order feature
wavelet-HHH_firstorder_Energy	0.97065	67.1522	6.79939e-38	0.95	0.98	first-order feature
wavelet-HHH_firstorder_Entropy	0.8618	13.4715	4.81378e-19	0.78	0.92	first-order feature
wavelet-HHH_firstorder_InterquartileRange	0.92208	24.6672	6.89523e-26	0.87	0.95	first-order feature
wavelet-HHH_firstorder_Kurtosis	0.08128	1.17694	0.268499	-0.18	0.33	first-order feature
wavelet-HHH_firstorder_Maximum	0.56476	3.59519	1.29785e-06	0.36	0.72	first-order feature
wavelet-HHH_firstorder_Mean	0.39282	2.29394	0.000952563	0.15	0.59	first-order feature
wavelet-HHH_firstorder_MeanAbsoluteDeviation	0.94049	32.6094	3.58925e-29	0.9	0.96	first-order feature
wavelet-HHH_firstorder_Median	0.30442	1.87531	0.00901787	0.05	0.52	first-order feature
wavelet-HHH_firstorder_Minimum	0.4926	2.9417	3.19155e-05	0.27	0.66	first-order feature
wavelet-HHH_firstorder_Range	0.60118	4.01478	1.89519e-07	0.41	0.74	first-order feature
wavelet-HHH_firstorder_RobustMeanAbsoluteDeviation	0.93058	27.8087	2.72936e-27	0.89	0.96	first-order feature
wavelet-HHH_firstorder_RootMeanSquared	0.94313	34.1667	1.00108e-29	0.91	0.97	first-order feature
wavelet-HHH_firstorder_Skewness	-0.10618	0.808032	0.790286	-0.35	0.15	first-order feature
wavelet-HHH_firstorder_TotalEnergy	0.97253	71.8065	1.02715e-38	0.95	0.98	first-order feature
wavelet-HHH_firstorder_Uniformity	0.8482	12.1748	6.01188e-18	0.76	0.91	first-order feature
wavelet-HHH_firstorder_Variance	0.93569	30.0971	3.1944e-28	0.89	0.96	first-order feature
wavelet-HHL_firstorder_10Percentile	0.93596	30.2324	2.82745e-28	0.89	0.96	first-order feature
wavelet-HHL_firstorder_90Percentile	0.93719	30.8409	1.64351e-28	0.9	0.96	first-order feature
wavelet-HHL_firstorder_Energy	0.95962	48.5355	6.09418e-34	0.93	0.98	first-order feature
wavelet-HHL_firstorder_Entropy	0.94284	33.9911	1.15286e-29	0.91	0.97	first-order feature
wavelet-HHL_firstorder_InterquartileRange	0.9147	22.4478	8.5604e-25	0.86	0.95	first-order feature
wavelet-HHL_firstorder_Kurtosis	0.14975	1.35224	0.12673	-0.11	0.39	first-order feature
wavelet-HHL_firstorder_Maximum	0.59618	3.95268	2.5034e-07	0.4	0.74	first-order feature
wavelet-HHL_firstorder_Mean	0.25392	1.68069	0.0251312	0	0.48	first-order feature
wavelet-HHL_firstorder_MeanAbsoluteDeviation	0.93423	29.4074	5.99788e-28	0.89	0.96	first-order feature
wavelet-HHL_firstorder_Median	-0.12781	0.773344	0.834775	-0.37	0.13	first-order feature
wavelet-HHL_firstorder_Minimum	0.61658	4.21627	7.79846e-08	0.43	0.75	first-order feature
wavelet-HHL_firstorder_Range	0.66993	5.05935	2.40209e-09	0.5	0.79	first-order feature
wavelet-HHL_firstorder_RobustMeanAbsoluteDeviation	0.92236	24.759	6.24129e-26	0.87	0.95	first-order feature
wavelet-HHL_firstorder_RootMeanSquared	0.93803	31.2754	1.12252e-28	0.9	0.96	first-order feature
wavelet-HHL_firstorder_Skewness	-0.00089	0.998217	0.502699	-0.26	0.25	first-order feature
wavelet-HHL_firstorder_TotalEnergy	0.9629	52.9016	5.50334e-35	0.94	0.98	first-order feature
wavelet-HHL_firstorder_Uniformity	0.93382	29.2202	7.13339e-28	0.89	0.96	first-order feature
wavelet-HHL_firstorder_Variance	0.91659	22.9765	4.60428e-25	0.86	0.95	first-order feature
wavelet-HLH_firstorder_10Percentile	0.78916	8.48596	3.44533e-14	0.67	0.87	first-order feature
wavelet-HLH_firstorder_90Percentile	0.83325	10.9942	7.35501e-17	0.73	0.9	first-order feature
wavelet-HLH_firstorder_Energy	0.97737	87.3926	3.95644e-41	0.96	0.99	first-order feature
wavelet-HLH_firstorder_Entropy	0.78137	8.1478	8.78032e-14	0.66	0.86	first-order feature
wavelet-HLH_firstorder_InterquartileRange	0.84144	11.6135	1.92564e-17	0.75	0.9	first-order feature
wavelet-HLH_firstorder_Kurtosis	0.14673	1.34392	0.131631	-0.11	0.39	first-order feature
wavelet-HLH_firstorder_Maximum	0.40888	2.38341	0.00059015	0.17	0.6	first-order feature
wavelet-HLH_firstorder_Mean	0.37775	2.21413	0.00146222	0.14	0.58	first-order feature
wavelet-HLH_firstorder_MeanAbsoluteDeviation	0.84553	11.9475	9.58029e-18	0.75	0.91	first-order feature
wavelet-HLH_firstorder_Median	0.21395	1.54437	0.0503514	-0.04	0.44	first-order feature
wavelet-HLH_firstorder_Minimum	0.43905	2.5654	0.000224586	0.21	0.62	first-order feature
wavelet-HLH_firstorder_Range	0.51488	3.12272	1.2822e-05	0.3	0.68	first-order feature
wavelet-HLH_firstorder_RobustMeanAbsoluteDeviation	0.85235	12.5458	2.85437e-18	0.76	0.91	first-order feature
wavelet-HLH_firstorder_RootMeanSquared	0.83282	10.9628	7.88416e-17	0.73	0.9	first-order feature
wavelet-HLH_firstorder_Skewness	0.43899	2.565	0.000225068	0.21	0.62	first-order feature
wavelet-HLH_firstorder_TotalEnergy	0.97712	86.4185	5.43716e-41	0.96	0.99	first-order feature
wavelet-HLH_firstorder_Uniformity	0.77083	7.72703	2.93362e-13	0.64	0.86	first-order feature
wavelet-HLH_firstorder_Variance	0.82302	10.301	3.55636e-16	0.72	0.89	first-order feature
wavelet-HLL_firstorder_10Percentile	0.75126	7.04059	2.34319e-12	0.61	0.84	first-order feature
wavelet-HLL_firstorder_90Percentile	0.6959	5.57678	3.36875e-10	0.54	0.81	first-order feature
wavelet-HLL_firstorder_Energy	0.97188	70.1255	2.00426e-38	0.95	0.98	first-order feature
wavelet-HLL_firstorder_Entropy	0.7529	7.09386	1.98392e-12	0.62	0.85	first-order feature
wavelet-HLL_firstorder_InterquartileRange	0.80263	9.13316	6.21498e-15	0.69	0.88	first-order feature
wavelet-HLL_firstorder_Kurtosis	0.70642	5.81255	1.43113e-10	0.55	0.81	first-order feature
wavelet-HLL_firstorder_Maximum	0.53144	3.26837	6.2404e-06	0.32	0.69	first-order feature
wavelet-HLL_firstorder_Mean	0.80283	9.14345	6.05282e-15	0.69	0.88	first-order feature
wavelet-HLL_firstorder_MeanAbsoluteDeviation	0.75414	7.13459	1.74788e-12	0.62	0.85	first-order feature
wavelet-HLL_firstorder_Median	0.7171	6.06966	5.77493e-11	0.57	0.82	first-order feature
wavelet-HLL_firstorder_Minimum	0.36546	2.15191	0.00204344	0.12	0.57	first-order feature
wavelet-HLL_firstorder_Range	0.54964	3.44088	2.7027e-06	0.34	0.71	first-order feature
wavelet-HLL_firstorder_RobustMeanAbsoluteDeviation	0.77024	7.70477	3.13118e-13	0.64	0.86	first-order feature
wavelet-HLL_firstorder_RootMeanSquared	0.72223	6.20029	3.67816e-11	0.57	0.82	first-order feature
wavelet-HLL_firstorder_Skewness	0.605	4.06335	1.52679e-07	0.41	0.74	first-order feature
wavelet-HLL_firstorder_TotalEnergy	0.97267	72.18	8.87178e-39	0.95	0.98	first-order feature
wavelet-HLL_firstorder_Uniformity	0.77009	7.69907	3.184e-13	0.64	0.86	first-order feature
wavelet-HLL_firstorder_Variance	0.70657	5.81582	1.41444e-10	0.55	0.81	first-order feature
wavelet-LHH_firstorder_10Percentile	0.59201	3.90204	3.14632e-07	0.4	0.74	first-order feature
wavelet-LHH_firstorder_90Percentile	0.53982	3.34615	4.26986e-06	0.33	0.7	first-order feature
wavelet-LHH_firstorder_Energy	0.96535	56.7249	7.80248e-36	0.94	0.98	first-order feature
wavelet-LHH_firstorder_Entropy	0.41764	2.4343	0.000449923	0.18	0.61	first-order feature
wavelet-LHH_firstorder_InterquartileRange	0.6239	4.31773	5.02948e-08	0.44	0.76	first-order feature
wavelet-LHH_firstorder_Kurtosis	0.32925	1.98175	0.00510266	0.08	0.54	first-order feature
wavelet-LHH_firstorder_Maximum	0.33658	2.0147	0.00427513	0.09	0.54	first-order feature
wavelet-LHH_firstorder_Mean	0.22877	1.59326	0.0393596	-0.03	0.46	first-order feature
wavelet-LHH_firstorder_MeanAbsoluteDeviation	0.57456	3.70103	7.91119e-07	0.38	0.72	first-order feature
wavelet-LHH_firstorder_Median	0.18065	1.44096	0.0835972	-0.08	0.42	first-order feature
wavelet-LHH_firstorder_Minimum	0.10622	1.2377	0.209608	-0.15	0.35	first-order feature
wavelet-LHH_firstorder_Range	0.31342	1.91298	0.00737533	0.06	0.53	first-order feature
wavelet-LHH_firstorder_RobustMeanAbsoluteDeviation	0.59548	3.94413	2.60159e-07	0.4	0.74	first-order feature
wavelet-LHH_firstorder_RootMeanSquared	0.55545	3.4989	2.04788e-06	0.35	0.71	first-order feature
wavelet-LHH_firstorder_Skewness	0.23872	1.62716	0.0331134	-0.02	0.46	first-order feature
wavelet-LHH_firstorder_TotalEnergy	0.96533	56.6859	7.95432e-36	0.94	0.98	first-order feature
wavelet-LHH_firstorder_Uniformity	0.38617	2.25822	0.00115386	0.15	0.58	first-order feature
wavelet-LHH_firstorder_Variance	0.54429	3.38873	3.47418e-06	0.34	0.7	first-order feature
wavelet-LHL_firstorder_10Percentile	0.56383	3.58534	1.35951e-06	0.36	0.72	first-order feature
wavelet-LHL_firstorder_90Percentile	0.51207	3.09894	1.44378e-05	0.3	0.68	first-order feature
wavelet-LHL_firstorder_Energy	0.96714	59.8657	1.7204e-36	0.95	0.98	first-order feature
wavelet-LHL_firstorder_Entropy	0.5697	3.64796	1.01317e-06	0.37	0.72	first-order feature
wavelet-LHL_firstorder_InterquartileRange	0.6015	4.01882	1.86132e-07	0.41	0.74	first-order feature
wavelet-LHL_firstorder_Kurtosis	0.54175	3.36445	3.90713e-06	0.33	0.7	first-order feature
wavelet-LHL_firstorder_Maximum	0.3871	2.26318	0.00112352	0.15	0.58	first-order feature
wavelet-LHL_firstorder_Mean	0.65805	4.84877	5.53792e-09	0.48	0.78	first-order feature
wavelet-LHL_firstorder_MeanAbsoluteDeviation	0.59852	3.98153	2.19909e-07	0.41	0.74	first-order feature
wavelet-LHL_firstorder_Median	0.55332	3.47743	2.26873e-06	0.35	0.71	first-order feature
wavelet-LHL_firstorder_Minimum	0.47892	2.83816	5.42077e-05	0.26	0.65	first-order feature
wavelet-LHL_firstorder_Range	0.58882	3.86401	3.73919e-07	0.39	0.73	first-order feature
wavelet-LHL_firstorder_RobustMeanAbsoluteDeviation	0.57719	3.73031	6.90689e-07	0.38	0.73	first-order feature
wavelet-LHL_firstorder_RootMeanSquared	0.59806	3.9759	2.2554e-07	0.41	0.74	first-order feature
wavelet-LHL_firstorder_Skewness	-0.16517	0.716485	0.896379	-0.4	0.09	first-order feature
wavelet-LHL_firstorder_TotalEnergy	0.9689	63.3091	3.57299e-37	0.95	0.98	first-order feature
wavelet-LHL_firstorder_Uniformity	0.54553	3.40075	3.27833e-06	0.34	0.7	first-order feature
wavelet-LHL_firstorder_Variance	0.57006	3.65185	9.94887e-07	0.37	0.72	first-order feature
wavelet-LLH_firstorder_10Percentile	0.72793	6.3511	2.20268e-11	0.58	0.83	first-order feature
wavelet-LLH_firstorder_90Percentile	0.75026	7.00847	2.59177e-12	0.61	0.84	first-order feature
wavelet-LLH_firstorder_Energy	0.96555	57.0616	6.60957e-36	0.94	0.98	first-order feature
wavelet-LLH_firstorder_Entropy	0.78582	8.33807	5.1683e-14	0.66	0.87	first-order feature
wavelet-LLH_firstorder_InterquartileRange	0.83774	11.3258	3.56129e-17	0.74	0.9	first-order feature
wavelet-LLH_firstorder_Kurtosis	0.41154	2.39869	0.000543943	0.18	0.6	first-order feature
wavelet-LLH_firstorder_Maximum	0.45843	2.69299	0.000115002	0.23	0.64	first-order feature
wavelet-LLH_firstorder_Mean	0.56468	3.59432	1.30317e-06	0.36	0.72	first-order feature
wavelet-LLH_firstorder_MeanAbsoluteDeviation	0.74013	6.69621	7.02994e-12	0.6	0.84	first-order feature
wavelet-LLH_firstorder_Median	0.55376	3.48185	2.22136e-06	0.35	0.71	first-order feature
wavelet-LLH_firstorder_Minimum	0.49425	2.95455	2.98963e-05	0.27	0.66	first-order feature
wavelet-LLH_firstorder_Range	0.48992	2.92096	3.54716e-05	0.27	0.66	first-order feature
wavelet-LLH_firstorder_RobustMeanAbsoluteDeviation	0.82568	10.4731	2.38589e-16	0.72	0.89	first-order feature
wavelet-LLH_firstorder_RootMeanSquared	0.66422	4.95632	3.60502e-09	0.49	0.79	first-order feature
wavelet-LLH_firstorder_Skewness	0.35162	2.0846	0.00293552	0.11	0.56	first-order feature
wavelet-LLH_firstorder_TotalEnergy	0.96571	57.3212	5.81975e-36	0.94	0.98	first-order feature
wavelet-LLH_firstorder_Uniformity	0.83784	11.3338	3.50073e-17	0.74	0.9	first-order feature
wavelet-LLH_firstorder_Variance	0.56926	3.64318	1.03607e-06	0.37	0.72	first-order feature
wavelet-LLL_firstorder_10Percentile	0.81944	10.0767	6.03248e-16	0.71	0.89	first-order feature
wavelet-LLL_firstorder_90Percentile	0.79952	8.97611	9.33356e-15	0.68	0.88	first-order feature
wavelet-LLL_firstorder_Energy	0.96539	56.79	7.55533e-36	0.94	0.98	first-order feature
wavelet-LLL_firstorder_Entropy	0.47191	2.78723	7.04894e-05	0.25	0.65	first-order feature
wavelet-LLL_firstorder_InterquartileRange	0.4491	2.6304	0.000159551	0.22	0.63	first-order feature
wavelet-LLL_firstorder_Kurtosis	0.17502	1.4243	0.0905254	-0.08	0.41	first-order feature
wavelet-LLL_firstorder_Maximum	0.56172	3.56332	1.50842e-06	0.36	0.71	first-order feature
wavelet-LLL_firstorder_Mean	0.8295	10.7304	1.32654e-16	0.73	0.89	first-order feature
wavelet-LLL_firstorder_MeanAbsoluteDeviation	0.42097	2.45405	0.000405043	0.19	0.61	first-order feature
wavelet-LLL_firstorder_Median	0.82073	10.1563	4.99509e-16	0.72	0.89	first-order feature
wavelet-LLL_firstorder_Minimum	0.58442	3.81253	4.72984e-07	0.39	0.73	first-order feature
wavelet-LLL_firstorder_Range	0.58307	3.79697	5.07966e-07	0.39	0.73	first-order feature
wavelet-LLL_firstorder_RobustMeanAbsoluteDeviation	0.43083	2.51391	0.000294817	0.2	0.62	first-order feature
wavelet-LLL_firstorder_RootMeanSquared	0.84889	12.2354	5.31639e-18	0.76	0.91	first-order feature
wavelet-LLL_firstorder_Skewness	0.00783	1.01578	0.476329	-0.25	0.26	first-order feature
wavelet-LLL_firstorder_TotalEnergy	0.97315	73.4919	5.33458e-39	0.96	0.98	first-order feature
wavelet-LLL_firstorder_Uniformity	0.49666	2.97347	2.71581e-05	0.28	0.67	first-order feature
wavelet-LLL_firstorder_Variance	0.33638	2.01376	0.00429678	0.09	0.54	first-order feature
log-sigma-0-5-mm-3D_firstorder_10Percentile	0.75969	7.32242	9.81259e-13	0.63	0.85	first-order feature
log-sigma-0-5-mm-3D_firstorder_90Percentile	0.68552	5.35979	7.56516e-10	0.52	0.8	first-order feature
log-sigma-0-5-mm-3D_firstorder_Energy	0.96487	55.9279	1.15995e-35	0.94	0.98	first-order feature
log-sigma-0-5-mm-3D_firstorder_Entropy	0.53864	3.33498	4.50803e-06	0.33	0.7	first-order feature
log-sigma-0-5-mm-3D_firstorder_InterquartileRange	0.52468	3.20773	8.40928e-06	0.31	0.69	first-order feature
log-sigma-0-5-mm-3D_firstorder_Kurtosis	0.14938	1.35122	0.12732	-0.11	0.39	first-order feature
log-sigma-0-5-mm-3D_firstorder_Maximum	0.47603	2.81699	6.04509e-05	0.25	0.65	first-order feature
log-sigma-0-5-mm-3D_firstorder_Mean	0.83111	10.8418	1.03255e-16	0.73	0.9	first-order feature
log-sigma-0-5-mm-3D_firstorder_MeanAbsoluteDeviation	0.59272	3.91064	3.0262e-07	0.4	0.74	first-order feature
log-sigma-0-5-mm-3D_firstorder_Median	0.80392	9.19977	5.23924e-15	0.69	0.88	first-order feature
log-sigma-0-5-mm-3D_firstorder_Minimum	0.64059	4.56471	1.76985e-08	0.46	0.77	first-order feature
log-sigma-0-5-mm-3D_firstorder_Range	0.6656	4.98084	3.2714e-09	0.5	0.79	first-order feature
log-sigma-0-5-mm-3D_firstorder_RobustMeanAbsoluteDeviation	0.55334	3.47771	2.26573e-06	0.35	0.71	first-order feature
log-sigma-0-5-mm-3D_firstorder_RootMeanSquared	0.66165	4.91113	4.31472e-09	0.49	0.78	first-order feature
log-sigma-0-5-mm-3D_firstorder_Skewness	0.2621	1.71041	0.0215334	0.01	0.48	first-order feature
log-sigma-0-5-mm-3D_firstorder_TotalEnergy	0.9656	57.1315	6.38652e-36	0.94	0.98	first-order feature
log-sigma-0-5-mm-3D_firstorder_Uniformity	0.33469	2.00611	0.00447701	0.09	0.54	first-order feature
log-sigma-0-5-mm-3D_firstorder_Variance	0.58489	3.81804	4.61209e-07	0.39	0.73	first-order feature
log-sigma-1-5-mm-3D_firstorder_10Percentile	0.85874	13.1586	8.681e-19	0.77	0.91	first-order feature
log-sigma-1-5-mm-3D_firstorder_90Percentile	0.8593	13.2151	7.79759e-19	0.77	0.91	first-order feature
log-sigma-1-5-mm-3D_firstorder_Energy	0.93434	29.4583	5.72302e-28	0.89	0.96	first-order feature
log-sigma-1-5-mm-3D_firstorder_Entropy	0.32947	1.98273	0.0050758	0.08	0.54	first-order feature
log-sigma-1-5-mm-3D_firstorder_InterquartileRange	0.46322	2.72591	9.68792e-05	0.24	0.64	first-order feature
log-sigma-1-5-mm-3D_firstorder_Kurtosis	0.58455	3.81407	4.69675e-07	0.39	0.73	first-order feature
log-sigma-1-5-mm-3D_firstorder_Maximum	0.63035	4.41049	3.38457e-08	0.45	0.76	first-order feature
log-sigma-1-5-mm-3D_firstorder_Mean	0.89556	18.1501	2.31605e-22	0.83	0.94	first-order feature
log-sigma-1-5-mm-3D_firstorder_MeanAbsoluteDeviation	0.47905	2.83911	5.39431e-05	0.26	0.65	first-order feature
log-sigma-1-5-mm-3D_firstorder_Median	0.88727	16.7408	1.88867e-21	0.82	0.93	first-order feature
log-sigma-1-5-mm-3D_firstorder_Minimum	0.73633	6.58522	1.01032e-11	0.59	0.83	first-order feature
log-sigma-1-5-mm-3D_firstorder_Range	0.65681	4.82769	6.02821e-09	0.48	0.78	first-order feature
log-sigma-1-5-mm-3D_firstorder_RobustMeanAbsoluteDeviation	0.46436	2.73382	9.29767e-05	0.24	0.64	first-order feature
log-sigma-1-5-mm-3D_firstorder_RootMeanSquared	0.83146	10.8664	9.77291e-17	0.73	0.9	first-order feature
log-sigma-1-5-mm-3D_firstorder_Skewness	0.48847	2.90983	3.75438e-05	0.27	0.66	first-order feature
log-sigma-1-5-mm-3D_firstorder_TotalEnergy	0.94312	34.1633	1.00377e-29	0.91	0.97	first-order feature
log-sigma-1-5-mm-3D_firstorder_Uniformity	0.24357	1.644	0.0303716	-0.01	0.47	first-order feature
log-sigma-1-5-mm-3D_firstorder_Variance	0.54337	3.37993	3.6252e-06	0.34	0.7	first-order feature
log-sigma-2-5-mm-3D_firstorder_10Percentile	0.8892	17.0506	1.17516e-21	0.82	0.93	first-order feature
log-sigma-2-5-mm-3D_firstorder_90Percentile	0.89013	17.2035	9.3253e-22	0.82	0.93	first-order feature
log-sigma-2-5-mm-3D_firstorder_Energy	0.91122	21.5288	2.59864e-24	0.86	0.95	first-order feature
log-sigma-2-5-mm-3D_firstorder_Entropy	0.37902	2.22069	0.00141155	0.14	0.58	first-order feature
log-sigma-2-5-mm-3D_firstorder_InterquartileRange	0.62539	4.33896	4.59171e-08	0.44	0.76	first-order feature
log-sigma-2-5-mm-3D_firstorder_Kurtosis	0.7076	5.83993	1.29765e-10	0.55	0.82	first-order feature
log-sigma-2-5-mm-3D_firstorder_Maximum	0.84083	11.5649	2.13432e-17	0.75	0.9	first-order feature
log-sigma-2-5-mm-3D_firstorder_Mean	0.91131	21.5498	2.53234e-24	0.86	0.95	first-order feature
log-sigma-2-5-mm-3D_firstorder_MeanAbsoluteDeviation	0.65039	4.72061	9.30674e-09	0.47	0.78	first-order feature
log-sigma-2-5-mm-3D_firstorder_Median	0.91289	21.9591	1.53684e-24	0.86	0.95	first-order feature
log-sigma-2-5-mm-3D_firstorder_Minimum	0.91402	22.2604	1.06988e-24	0.86	0.95	first-order feature
log-sigma-2-5-mm-3D_firstorder_Range	0.89078	17.3119	7.92346e-22	0.82	0.93	first-order feature
log-sigma-2-5-mm-3D_firstorder_RobustMeanAbsoluteDeviation	0.62569	4.34314	4.51028e-08	0.44	0.76	first-order feature
log-sigma-2-5-mm-3D_firstorder_RootMeanSquared	0.87329	14.7836	4.58501e-20	0.8	0.92	first-order feature
log-sigma-2-5-mm-3D_firstorder_Skewness	0.60243	4.03054	1.76654e-07	0.41	0.74	first-order feature
log-sigma-2-5-mm-3D_firstorder_TotalEnergy	0.9204	24.1241	1.25209e-25	0.87	0.95	first-order feature
log-sigma-2-5-mm-3D_firstorder_Uniformity	0.25928	1.70008	0.0227233	0.01	0.48	first-order feature
log-sigma-2-5-mm-3D_firstorder_Variance	0.67602	5.17328	1.54228e-09	0.51	0.79	first-order feature
log-sigma-3-5-mm-3D_firstorder_10Percentile	0.89065	17.2897	1.81684e-21	0.82	0.93	first-order feature
log-sigma-3-5-mm-3D_firstorder_90Percentile	0.90062	19.1239	1.37052e-22	0.84	0.94	first-order feature
log-sigma-3-5-mm-3D_firstorder_Energy	0.91451	22.3958	2.27012e-24	0.86	0.95	first-order feature
log-sigma-3-5-mm-3D_firstorder_Entropy	0.52908	3.24701	8.23258e-06	0.32	0.69	first-order feature
log-sigma-3-5-mm-3D_firstorder_InterquartileRange	0.71335	5.97723	1.14799e-10	0.56	0.82	first-order feature
log-sigma-3-5-mm-3D_firstorder_Kurtosis	0.90352	19.7305	6.12188e-23	0.84	0.94	first-order feature
log-sigma-3-5-mm-3D_firstorder_Maximum	0.86092	13.3807	1.13105e-18	0.78	0.92	first-order feature
log-sigma-3-5-mm-3D_firstorder_Mean	0.90735	20.5859	2.03924e-23	0.85	0.94	first-order feature
log-sigma-3-5-mm-3D_firstorder_MeanAbsoluteDeviation	0.75265	7.08583	3.11565e-12	0.61	0.85	first-order feature
log-sigma-3-5-mm-3D_firstorder_Median	0.90706	20.5189	2.2194e-23	0.85	0.94	first-order feature
log-sigma-3-5-mm-3D_firstorder_Minimum	0.91352	22.1274	3.11085e-24	0.86	0.95	first-order feature
log-sigma-3-5-mm-3D_firstorder_Range	0.89477	18.0056	6.44361e-22	0.83	0.94	first-order feature
log-sigma-3-5-mm-3D_firstorder_RobustMeanAbsoluteDeviation	0.727	6.32611	3.51978e-11	0.58	0.83	first-order feature
log-sigma-3-5-mm-3D_firstorder_RootMeanSquared	0.87206	14.6324	1.22745e-19	0.79	0.92	first-order feature
log-sigma-3-5-mm-3D_firstorder_Skewness	0.69969	5.65978	3.50812e-10	0.54	0.81	first-order feature
log-sigma-3-5-mm-3D_firstorder_TotalEnergy	0.92028	24.0884	3.35832e-25	0.87	0.95	first-order feature
log-sigma-3-5-mm-3D_firstorder_Uniformity	0.41635	2.42672	0.000519169	0.18	0.61	first-order feature
log-sigma-3-5-mm-3D_firstorder_Variance	0.77859	8.03298	1.95177e-13	0.65	0.86	first-order feature
original_shape_Elongation	0.25843	1.69697	0.0230948	0	0.48	shape feature
original_shape_Flatness	0.54979	3.44233	2.68402e-06	0.34	0.71	shape feature
original_shape_SphericalDisproportion	0.66518	4.97342	3.36892e-09	0.49	0.79	shape feature
original_shape_Sphericity	0.67181	5.09405	2.09745e-09	0.5	0.79	shape feature
original_shape_Compactness1	0.67334	5.12253	1.87739e-09	0.51	0.79	shape feature
original_shape_Compactness2	0.67765	5.20447	1.36756e-09	0.51	0.79	shape feature
original_shape_SurfaceVolumeRatio	0.85694	12.9802	1.22163e-18	0.77	0.91	shape feature
original_shape_Maximum3DDiameter	0.9411	32.9561	2.68776e-29	0.9	0.96	shape feature
original_shape_MajorAxisLength	0.94216	33.5786	1.61066e-29	0.9	0.97	shape feature
original_shape_Maximum2DDiameterSlice	0.94904	38.2476	4.50144e-31	0.92	0.97	shape feature
original_shape_Maximum2DDiameterRow	0.95052	39.4233	1.95214e-31	0.92	0.97	shape feature
original_shape_Maximum2DDiameterColumn	0.95476	43.2075	1.54499e-32	0.93	0.97	shape feature
original_shape_MinorAxisLength	0.96643	58.5693	3.18064e-36	0.94	0.98	shape feature
original_shape_LeastAxisLength	0.97224	71.0454	1.38757e-38	0.95	0.98	shape feature
original_shape_SurfaceArea	0.97905	94.4744	4.33124e-42	0.97	0.99	shape feature
original_shape_MeshVolume	0.98078	103.06	3.65072e-43	0.97	0.99	shape feature
original_shape_VoxelVolume	0.98078	103.034	3.67683e-43	0.97	0.99	shape feature
original_glcm_ClusterShade	-0.06811	0.872469	0.697446	-0.32	0.19	texture feature
wavelet-LLL_glcm_ClusterShade	-0.03757	0.927573	0.612187	-0.29	0.22	texture feature
log-sigma-3-5-mm-3D_glszm_SmallAreaLowGrayLevelEmphasis	-0.01863	0.963424	0.555686	-0.27	0.24	texture feature
log-sigma-2-5-mm-3D_ngtdm_Coarseness	-0.01724	0.966102	0.552014	-0.27	0.24	texture feature
exponential_ngtdm_Strength	-0.00994	0.980315	0.530043	-0.26	0.24	texture feature
log-sigma-3-5-mm-3D_glcm_Correlation	-0.00913	0.981901	0.527364	-0.26	0.25	texture feature
log-sigma-0-5-mm-3D_glcm_ClusterShade	-0.00758	0.984948	0.522928	-0.26	0.25	texture feature
log-sigma-3-5-mm-3D_ngtdm_Busyness	-0.00581	0.988444	0.517422	-0.26	0.25	texture feature
log-sigma-1-5-mm-3D_ngtdm_Coarseness	0	1	0.5	-0.25	0.25	texture feature
log-sigma-3-5-mm-3D_glcm_MCC	0.00028	1.00056	0.499156	-0.26	0.26	texture feature
log-sigma-1-5-mm-3D_ngtdm_Busyness	0.00862	1.01739	0.473948	-0.25	0.26	texture feature
log-sigma-1-5-mm-3D_glrlm_LowGrayLevelRunEmphasis	0.02087	1.04262	0.437129	-0.23	0.27	texture feature
log-sigma-1-5-mm-3D_gldm_LargeDependenceLowGrayLevelEmphasis	0.02122	1.04335	0.436086	-0.23	0.27	texture feature
log-sigma-2-5-mm-3D_glszm_SmallAreaLowGrayLevelEmphasis	0.02402	1.04923	0.427716	-0.23	0.28	texture feature
log-sigma-1-5-mm-3D_glrlm_LongRunLowGrayLevelEmphasis	0.03514	1.07285	0.394896	-0.22	0.29	texture feature
exponential_ngtdm_Complexity	0.03575	1.07414	0.393141	-0.22	0.29	texture feature
log-sigma-1-5-mm-3D_gldm_LowGrayLevelEmphasis	0.05027	1.10585	0.351449	-0.21	0.3	texture feature
wavelet-LHH_glcm_Idmn	0.05119	1.10789	0.348861	-0.21	0.3	texture feature
log-sigma-1-5-mm-3D_glszm_GrayLevelNonUniformityNormalized	0.05464	1.1156	0.339202	-0.2	0.3	texture feature
wavelet-LHH_ngtdm_Contrast	0.05763	1.1223	0.330926	-0.2	0.31	texture feature
wavelet-HHH_glcm_ClusterShade	0.06244	1.1332	0.317765	-0.19	0.31	texture feature
exponential_glcm_ClusterProminence	0.06756	1.1449	0.304025	-0.19	0.32	texture feature
wavelet-LLL_glcm_ClusterProminence	0.06781	1.14549	0.30334	-0.19	0.32	texture feature
logarithm_glszm_SmallAreaEmphasis	0.07836	1.17004	0.275883	-0.18	0.33	texture feature
wavelet-LHH_glszm_ZoneEntropy	0.07881	1.17111	0.274727	-0.18	0.33	texture feature
wavelet-LHH_glcm_Idn	0.08411	1.18368	0.261421	-0.17	0.33	texture feature
log-sigma-3-5-mm-3D_ngtdm_Strength	0.09198	1.2026	0.244193	-0.17	0.34	texture feature
wavelet-LHH_glcm_Autocorrelation	0.09398	1.20746	0.237535	-0.16	0.34	texture feature
wavelet-LHH_gldm_HighGrayLevelEmphasis	0.09797	1.21721	0.228234	-0.16	0.34	texture feature
wavelet-LHH_glrlm_ShortRunHighGrayLevelEmphasis	0.09797	1.21721	0.228234	-0.16	0.34	texture feature
wavelet-LHH_glrlm_HighGrayLevelRunEmphasis	0.10253	1.2285	0.217819	-0.16	0.35	texture feature
wavelet-HHH_glszm_LargeAreaLowGrayLevelEmphasis	0.114	1.25733	0.192898	-0.14	0.36	texture feature
exponential_glszm_GrayLevelNonUniformityNormalized	0.11417	1.25777	0.192529	-0.14	0.36	texture feature
wavelet-LLL_glcm_Imc2	0.1176	1.26655	0.185427	-0.14	0.36	texture feature
wavelet-HLH_glcm_ClusterShade	0.12545	1.2869	0.169766	-0.13	0.37	texture feature
log-sigma-2-5-mm-3D_ngtdm_Busyness	0.12632	1.28917	0.168086	-0.13	0.37	texture feature
wavelet-LLH_glcm_ClusterShade	0.12766	1.2927	0.165509	-0.13	0.37	texture feature
log-sigma-0-5-mm-3D_glrlm_LowGrayLevelRunEmphasis	0.12772	1.29285	0.165394	-0.13	0.37	texture feature
wavelet-LHH_glcm_JointAverage	0.13139	1.30253	0.158492	-0.13	0.37	texture feature
wavelet-LHH_glcm_SumAverage	0.13139	1.30253	0.158492	-0.13	0.37	texture feature
logarithm_glszm_SizeZoneNonUniformityNormalized	0.13351	1.30816	0.154587	-0.12	0.37	texture feature
wavelet-HLL_glszm_SmallAreaLowGrayLevelEmphasis	0.13355	1.30828	0.154505	-0.12	0.38	texture feature
wavelet-HLH_glrlm_LowGrayLevelRunEmphasis	0.1343	1.31026	0.153149	-0.12	0.38	texture feature
wavelet-HLH_glrlm_ShortRunLowGrayLevelEmphasis	0.13464	1.31118	0.152522	-0.12	0.38	texture feature
log-sigma-3-5-mm-3D_glrlm_LongRunLowGrayLevelEmphasis	0.13742	1.31862	0.149661	-0.12	0.38	texture feature
log-sigma-2-5-mm-3D_ngtdm_Strength	0.14233	1.33189	0.139007	-0.12	0.38	texture feature
original_glcm_ClusterProminence	0.14472	1.33842	0.13496	-0.11	0.38	texture feature
log-sigma-1-5-mm-3D_glszm_SmallAreaEmphasis	0.14502	1.33923	0.134463	-0.11	0.39	texture feature
exponential_glcm_ClusterShade	0.1462	1.34248	0.132497	-0.11	0.39	texture feature
wavelet-HLH_gldm_LowGrayLevelEmphasis	0.14908	1.35039	0.127808	-0.11	0.39	texture feature
log-sigma-0-5-mm-3D_glrlm_ShortRunLowGrayLevelEmphasis	0.15386	1.36366	0.120258	-0.1	0.39	texture feature
log-sigma-0-5-mm-3D_gldm_LowGrayLevelEmphasis	0.15413	1.36443	0.119837	-0.1	0.39	texture feature
log-sigma-0-5-mm-3D_glszm_LowGrayLevelZoneEmphasis	0.15631	1.37053	0.116508	-0.1	0.39	texture feature
wavelet-HHL_glcm_ClusterShade	0.15711	1.3728	0.115293	-0.1	0.4	texture feature
wavelet-HHL_glcm_Idmn	0.15737	1.37351	0.114912	-0.1	0.4	texture feature
wavelet-LHL_gldm_DependenceEntropy	0.15913	1.37848	0.112296	-0.1	0.4	texture feature
log-sigma-2-5-mm-3D_glszm_SmallAreaEmphasis	0.16074	1.38305	0.109932	-0.1	0.4	texture feature
wavelet-LHH_glszm_SmallAreaHighGrayLevelEmphasis	0.1613	1.38463	0.109126	-0.1	0.4	texture feature
exponential_glszm_GrayLevelVariance	0.16415	1.39277	0.105056	-0.09	0.4	texture feature
wavelet-HLH_glszm_SmallAreaLowGrayLevelEmphasis	0.16824	1.40455	0.0993995	-0.09	0.41	texture feature
square_glcm_ClusterProminence	0.17043	1.41088	0.0964767	-0.09	0.41	texture feature
wavelet-HLL_glszm_LowGrayLevelZoneEmphasis	0.17324	1.41907	0.0928017	-0.08	0.41	texture feature
wavelet-HLH_glszm_LowGrayLevelZoneEmphasis	0.17782	1.43255	0.0870312	-0.08	0.41	texture feature
wavelet-LLL_glcm_MCC	0.1782	1.43368	0.0865641	-0.08	0.41	texture feature
square_glcm_Imc1	0.1835	1.44949	0.0802382	-0.07	0.42	texture feature
log-sigma-0-5-mm-3D_glrlm_ShortRunHighGrayLevelEmphasis	0.18537	1.4551	0.0780983	-0.07	0.42	texture feature
log-sigma-2-5-mm-3D_ngtdm_Contrast	0.18873	1.46526	0.0743521	-0.07	0.42	texture feature
wavelet-HHL_glcm_Idn	0.19183	1.47471	0.0710124	-0.07	0.43	texture feature
wavelet-HLL_glcm_InverseVariance	0.19186	1.47481	0.0709778	-0.07	0.43	texture feature
wavelet-LHH_glszm_HighGrayLevelZoneEmphasis	0.19266	1.47728	0.0701287	-0.06	0.43	texture feature
wavelet-HHL_ngtdm_Contrast	0.19279	1.47768	0.0699928	-0.06	0.43	texture feature
wavelet-HLL_gldm_LowGrayLevelEmphasis	0.19718	1.49123	0.0655067	-0.06	0.43	texture feature
log-sigma-3-5-mm-3D_gldm_LargeDependenceLowGrayLevelEmphasis	0.19797	1.49366	0.06642	-0.06	0.43	texture feature
wavelet-HLL_glrlm_LowGrayLevelRunEmphasis	0.19914	1.49731	0.0635808	-0.06	0.43	texture feature
wavelet-LHH_gldm_SmallDependenceHighGrayLevelEmphasis	0.19938	1.49807	0.0633428	-0.06	0.43	texture feature
log-sigma-1-5-mm-3D_glrlm_ShortRunHighGrayLevelEmphasis	0.20066	1.50205	0.0621151	-0.06	0.43	texture feature
log-sigma-2-5-mm-3D_glcm_MaximumProbability	0.20237	1.50743	0.06049	-0.05	0.43	texture feature
wavelet-LHH_gldm_LowGrayLevelEmphasis	0.20557	1.51752	0.0575479	-0.05	0.44	texture feature
wavelet-LHH_glrlm_LowGrayLevelRunEmphasis	0.21019	1.53224	0.0534916	-0.05	0.44	texture feature
original_glcm_MCC	0.21379	1.54384	0.0504837	-0.04	0.44	texture feature
wavelet-LHH_ngtdm_Complexity	0.21571	1.55008	0.0489338	-0.04	0.45	texture feature
log-sigma-1-5-mm-3D_glcm_JointEnergy	0.21818	1.55813	0.046996	-0.04	0.45	texture feature
wavelet-HLL_glrlm_ShortRunLowGrayLevelEmphasis	0.21833	1.55861	0.0468831	-0.04	0.45	texture feature
logarithm_glszm_LowGrayLevelZoneEmphasis	0.21871	1.55988	0.0465864	-0.04	0.45	texture feature
log-sigma-1-5-mm-3D_glcm_MaximumProbability	0.2214	1.5687	0.0445637	-0.03	0.45	texture feature
original_glcm_Imc1	0.2215	1.56903	0.0444889	-0.03	0.45	texture feature
wavelet-HLH_glrlm_LongRunLowGrayLevelEmphasis	0.22162	1.56942	0.0444012	-0.03	0.45	texture feature
log-sigma-0-5-mm-3D_glcm_JointAverage	0.22394	1.57711	0.0427129	-0.03	0.45	texture feature
log-sigma-0-5-mm-3D_glcm_SumAverage	0.22394	1.57711	0.0427129	-0.03	0.45	texture feature
logarithm_gldm_LargeDependenceLowGrayLevelEmphasis	0.22548	1.58225	0.0416172	-0.03	0.45	texture feature
log-sigma-0-5-mm-3D_gldm_HighGrayLevelEmphasis	0.22827	1.59158	0.0396964	-0.03	0.46	texture feature
wavelet-HLH_gldm_LargeDependenceLowGrayLevelEmphasis	0.22921	1.59475	0.0390626	-0.03	0.46	texture feature
log-sigma-0-5-mm-3D_gldm_LargeDependenceLowGrayLevelEmphasis	0.22953	1.59581	0.0388542	-0.03	0.46	texture feature
log-sigma-0-5-mm-3D_glrlm_HighGrayLevelRunEmphasis	0.23003	1.59751	0.0385188	-0.03	0.46	texture feature
wavelet-LHH_glszm_SmallAreaLowGrayLevelEmphasis	0.23057	1.59932	0.0381663	-0.03	0.46	texture feature
logarithm_glrlm_LongRunLowGrayLevelEmphasis	0.23301	1.60759	0.0365937	-0.02	0.46	texture feature
log-sigma-0-5-mm-3D_glcm_Autocorrelation	0.23358	1.60955	0.0362301	-0.02	0.46	texture feature
log-sigma-2-5-mm-3D_glszm_GrayLevelNonUniformityNormalized	0.23489	1.61399	0.0354185	-0.02	0.46	texture feature
wavelet-HLL_glcm_Autocorrelation	0.23564	1.61657	0.0349566	-0.02	0.46	texture feature
log-sigma-0-5-mm-3D_glrlm_LongRunLowGrayLevelEmphasis	0.23695	1.62107	0.034161	-0.02	0.46	texture feature
exponential_glcm_ClusterTendency	0.23696	1.6211	0.0341563	-0.02	0.46	texture feature
wavelet-HLL_gldm_HighGrayLevelEmphasis	0.23746	1.62281	0.0338594	-0.02	0.46	texture feature
wavelet-HLL_glcm_JointAverage	0.23773	1.62375	0.0336964	-0.02	0.46	texture feature
wavelet-HLL_glcm_SumAverage	0.23773	1.62375	0.0336964	-0.02	0.46	texture feature
wavelet-HLL_glrlm_HighGrayLevelRunEmphasis	0.23851	1.62642	0.0332381	-0.02	0.46	texture feature
wavelet-LHH_glrlm_ShortRunLowGrayLevelEmphasis	0.23924	1.62894	0.0328126	-0.02	0.47	texture feature
log-sigma-1-5-mm-3D_ngtdm_Contrast	0.23947	1.62973	0.03268	-0.02	0.47	texture feature
exponential_glszm_ZoneVariance	0.24248	1.64018	0.0309739	-0.01	0.47	texture feature
log-sigma-1-5-mm-3D_glcm_DifferenceEntropy	0.24324	1.64284	0.0305534	-0.01	0.47	texture feature
wavelet-LHH_glszm_SizeZoneNonUniformityNormalized	0.2441	1.64585	0.030085	-0.01	0.47	texture feature
wavelet-HLL_glrlm_ShortRunHighGrayLevelEmphasis	0.24574	1.6516	0.029207	-0.01	0.47	texture feature
original_glcm_InverseVariance	0.24736	1.6573	0.0283625	-0.01	0.47	texture feature
wavelet-LHH_gldm_LargeDependenceLowGrayLevelEmphasis	0.24861	1.66173	0.0277206	-0.01	0.47	texture feature
original_glszm_GrayLevelNonUniformityNormalized	0.24934	1.66434	0.0273504	-0.01	0.47	texture feature
squareroot_glcm_Imc1	0.2503	1.66772	0.0268761	0	0.47	texture feature
original_glcm_Imc2	0.25057	1.6687	0.0267408	0	0.47	texture feature
exponential_gldm_GrayLevelVariance	0.25133	1.67139	0.0263714	0	0.48	texture feature
exponential_glrlm_GrayLevelVariance	0.25286	1.67689	0.0256309	0	0.48	texture feature
wavelet-LHL_glcm_ClusterShade	0.25405	1.68113	0.0250733	0	0.48	texture feature
wavelet-LHH_glszm_LowGrayLevelZoneEmphasis	0.25473	1.68358	0.0247569	0	0.48	texture feature
exponential_glcm_SumSquares	0.25511	1.68495	0.0245823	0	0.48	texture feature
log-sigma-1-5-mm-3D_gldm_DependenceEntropy	0.25547	1.68625	0.0244163	0	0.48	texture feature
log-sigma-1-5-mm-3D_glszm_SmallAreaHighGrayLevelEmphasis	0.25685	1.69124	0.0237923	0	0.48	texture feature
original_glszm_SmallAreaLowGrayLevelEmphasis	0.25715	1.69232	0.0236595	0	0.48	texture feature
wavelet-HLL_glrlm_LongRunLowGrayLevelEmphasis	0.25722	1.6926	0.0236254	0	0.48	texture feature
exponential_ngtdm_Contrast	0.25778	1.69462	0.0233777	0	0.48	texture feature
log-sigma-1-5-mm-3D_glszm_LowGrayLevelZoneEmphasis	0.25901	1.69907	0.022843	0.01	0.48	texture feature
wavelet-LHL_gldm_LargeDependenceLowGrayLevelEmphasis	0.2595	1.70088	0.0226298	0.01	0.48	texture feature
log-sigma-0-5-mm-3D_glszm_SmallAreaLowGrayLevelEmphasis	0.25982	1.70205	0.0224917	0.01	0.48	texture feature
exponential_gldm_SmallDependenceHighGrayLevelEmphasis	0.26077	1.70551	0.0220903	0.01	0.48	texture feature
log-sigma-3-5-mm-3D_glszm_SmallAreaEmphasis	0.26142	1.7079	0.0227513	0.01	0.49	texture feature
log-sigma-2-5-mm-3D_glcm_JointEnergy	0.26161	1.70861	0.0217362	0.01	0.48	texture feature
wavelet-LHL_glrlm_LongRunLowGrayLevelEmphasis	0.26279	1.71293	0.0212523	0.01	0.48	texture feature
log-sigma-1-5-mm-3D_glszm_GrayLevelVariance	0.26549	1.72291	0.0201729	0.01	0.49	texture feature
exponential_ngtdm_Busyness	0.26555	1.72313	0.0201498	0.01	0.49	texture feature
wavelet-HLH_glcm_JointAverage	0.26709	1.72884	0.0195577	0.01	0.49	texture feature
wavelet-HLH_glcm_SumAverage	0.26709	1.72884	0.0195577	0.01	0.49	texture feature
wavelet-HLH_glcm_Autocorrelation	0.26866	1.7347	0.0189671	0.02	0.49	texture feature
wavelet-HHL_glszm_SmallAreaHighGrayLevelEmphasis	0.26983	1.7391	0.0185348	0.02	0.49	texture feature
squareroot_glcm_MCC	0.26986	1.73919	0.0185256	0.02	0.49	texture feature
wavelet-HHH_ngtdm_Busyness	0.26996	1.73957	0.0184891	0.02	0.49	texture feature
log-sigma-1-5-mm-3D_glcm_DifferenceVariance	0.27068	1.74227	0.0182289	0.02	0.49	texture feature
exponential_gldm_HighGrayLevelEmphasis	0.27356	1.75317	0.0172163	0.02	0.49	texture feature
exponential_glrlm_HighGrayLevelRunEmphasis	0.27381	1.75409	0.0171329	0.02	0.49	texture feature
wavelet-HLH_gldm_HighGrayLevelEmphasis	0.27459	1.75708	0.0168664	0.02	0.49	texture feature
wavelet-LLL_glcm_ClusterTendency	0.2758	1.76166	0.0164645	0.02	0.5	texture feature
wavelet-HLH_glrlm_HighGrayLevelRunEmphasis	0.27595	1.76225	0.0164136	0.02	0.5	texture feature
wavelet-LLL_glcm_Imc1	0.27754	1.76831	0.0158985	0.03	0.5	texture feature
exponential_glcm_Contrast	0.27786	1.76953	0.0157968	0.03	0.5	texture feature
exponential_glcm_Autocorrelation	0.27821	1.77089	0.0156842	0.03	0.5	texture feature
logarithm_gldm_LowGrayLevelEmphasis	0.27982	1.77707	0.0151822	0.03	0.5	texture feature
log-sigma-2-5-mm-3D_glszm_SmallAreaHighGrayLevelEmphasis	0.28082	1.78095	0.0148745	0.03	0.5	texture feature
wavelet-HHL_glrlm_ShortRunLowGrayLevelEmphasis	0.28178	1.78465	0.0145867	0.03	0.5	texture feature
wavelet-LHH_gldm_LargeDependenceHighGrayLevelEmphasis	0.28196	1.78534	0.0145339	0.03	0.5	texture feature
log-sigma-1-5-mm-3D_glcm_JointAverage	0.28285	1.78882	0.0142693	0.03	0.5	texture feature
log-sigma-1-5-mm-3D_glcm_SumAverage	0.28285	1.78882	0.0142693	0.03	0.5	texture feature
exponential_glcm_DifferenceVariance	0.28321	1.79022	0.0141641	0.03	0.5	texture feature
wavelet-HLL_glszm_HighGrayLevelZoneEmphasis	0.2837	1.79212	0.0140233	0.03	0.5	texture feature
log-sigma-1-5-mm-3D_glcm_InverseVariance	0.28495	1.79702	0.0136647	0.03	0.5	texture feature
log-sigma-1-5-mm-3D_glcm_Id	0.28503	1.79731	0.0136435	0.03	0.5	texture feature
log-sigma-1-5-mm-3D_glcm_Idm	0.28505	1.79738	0.0136385	0.03	0.5	texture feature
log-sigma-1-5-mm-3D_glcm_DifferenceAverage	0.28507	1.79749	0.0136311	0.03	0.5	texture feature
log-sigma-1-5-mm-3D_glcm_Contrast	0.2852	1.79797	0.0135965	0.03	0.5	texture feature
log-sigma-0-5-mm-3D_glszm_SmallAreaHighGrayLevelEmphasis	0.28528	1.79828	0.0135738	0.03	0.5	texture feature
wavelet-HLH_ngtdm_Complexity	0.28698	1.80498	0.0131016	0.04	0.5	texture feature
wavelet-LLL_gldm_SmallDependenceHighGrayLevelEmphasis	0.28872	1.81183	0.0126353	0.04	0.51	texture feature
logarithm_glcm_MCC	0.2907	1.81969	0.01212	0.04	0.51	texture feature
log-sigma-1-5-mm-3D_glcm_JointEntropy	0.29156	1.82311	0.0119024	0.04	0.51	texture feature
wavelet-LHH_glrlm_LongRunLowGrayLevelEmphasis	0.29175	1.82385	0.0118555	0.04	0.51	texture feature
logarithm_glrlm_LowGrayLevelRunEmphasis	0.29399	1.83282	0.0113045	0.04	0.51	texture feature
wavelet-LLL_glszm_SizeZoneNonUniformityNormalized	0.29888	1.85257	0.0101784	0.05	0.51	texture feature
exponential_glcm_JointAverage	0.30088	1.86074	0.00974553	0.05	0.52	texture feature
exponential_glcm_SumAverage	0.30088	1.86074	0.00974552	0.05	0.52	texture feature
wavelet-HLH_ngtdm_Contrast	0.30246	1.8672	0.00941615	0.05	0.52	texture feature
exponential_glcm_Imc1	0.3032	1.87027	0.00926339	0.05	0.52	texture feature
wavelet-LHH_glszm_SmallAreaEmphasis	0.30408	1.87387	0.00908741	0.05	0.52	texture feature
log-sigma-3-5-mm-3D_ngtdm_Coarseness	0.30488	1.87719	0.00943963	0.05	0.52	texture feature
exponential_gldm_LowGrayLevelEmphasis	0.30544	1.87953	0.00881743	0.06	0.52	texture feature
wavelet-LHH_gldm_SmallDependenceLowGrayLevelEmphasis	0.30636	1.88335	0.00863986	0.06	0.52	texture feature
wavelet-LLL_glcm_Correlation	0.30742	1.88777	0.00843846	0.06	0.52	texture feature
wavelet-LLL_glszm_SmallAreaEmphasis	0.30838	1.89176	0.00826072	0.06	0.52	texture feature
log-sigma-3-5-mm-3D_gldm_LowGrayLevelEmphasis	0.30918	1.89509	0.00859279	0.06	0.52	texture feature
logarithm_glcm_Imc1	0.31008	1.89889	0.00795193	0.06	0.52	texture feature
wavelet-HLL_glszm_SmallAreaHighGrayLevelEmphasis	0.31129	1.904	0.00773803	0.06	0.52	texture feature
log-sigma-1-5-mm-3D_glcm_SumEntropy	0.31192	1.90663	0.00763001	0.06	0.52	texture feature
squareroot_glcm_Imc2	0.3129	1.91078	0.00746279	0.06	0.53	texture feature
log-sigma-0-5-mm-3D_gldm_SmallDependenceLowGrayLevelEmphasis	0.31312	1.91172	0.00742525	0.06	0.53	texture feature
wavelet-LHH_glrlm_LongRunHighGrayLevelEmphasis	0.31353	1.91347	0.00735605	0.06	0.53	texture feature
wavelet-HLH_glrlm_ShortRunHighGrayLevelEmphasis	0.31373	1.91431	0.00732317	0.06	0.53	texture feature
wavelet-HLH_glcm_Idn	0.31395	1.91523	0.0072872	0.06	0.53	texture feature
wavelet-HLL_glszm_SmallAreaEmphasis	0.31555	1.92205	0.00702634	0.07	0.53	texture feature
exponential_glrlm_LowGrayLevelRunEmphasis	0.31562	1.92235	0.00701496	0.07	0.53	texture feature
exponential_glrlm_ShortRunHighGrayLevelEmphasis	0.31606	1.92423	0.00694472	0.07	0.53	texture feature
wavelet-LLL_glszm_LowGrayLevelZoneEmphasis	0.31655	1.92635	0.00686668	0.07	0.53	texture feature
wavelet-HLL_gldm_LargeDependenceLowGrayLevelEmphasis	0.31908	1.93719	0.00647941	0.07	0.53	texture feature
exponential_glcm_MCC	0.32162	1.94821	0.00610807	0.07	0.53	texture feature
square_glcm_ClusterShade	0.32167	1.94841	0.00610167	0.07	0.53	texture feature
log-sigma-1-5-mm-3D_glrlm_GrayLevelNonUniformityNormalized	0.32167	1.94843	0.00610102	0.07	0.53	texture feature
squareroot_glszm_SizeZoneNonUniformityNormalized	0.32184	1.94914	0.00607786	0.07	0.53	texture feature
log-sigma-0-5-mm-3D_glszm_HighGrayLevelZoneEmphasis	0.32199	1.94981	0.0060561	0.07	0.53	texture feature
wavelet-HLH_gldm_LargeDependenceHighGrayLevelEmphasis	0.32247	1.95189	0.00598891	0.07	0.53	texture feature
log-sigma-1-5-mm-3D_glrlm_ShortRunLowGrayLevelEmphasis	0.32283	1.95347	0.0059383	0.07	0.53	texture feature
wavelet-LHL_glcm_InverseVariance	0.32501	1.963	0.00564266	0.08	0.54	texture feature
wavelet-HLH_glszm_SmallAreaHighGrayLevelEmphasis	0.32584	1.96666	0.00553296	0.08	0.54	texture feature
wavelet-HLH_glszm_HighGrayLevelZoneEmphasis	0.3271	1.97219	0.00537109	0.08	0.54	texture feature
wavelet-LLL_glrlm_ShortRunLowGrayLevelEmphasis	0.32829	1.97749	0.00522079	0.08	0.54	texture feature
exponential_glszm_SizeZoneNonUniformityNormalized	0.32835	1.97776	0.0052131	0.08	0.54	texture feature
squareroot_glszm_SmallAreaLowGrayLevelEmphasis	0.3301	1.98552	0.00500049	0.08	0.54	texture feature
square_ngtdm_Complexity	0.33028	1.98633	0.00497877	0.08	0.54	texture feature
wavelet-LLL_glrlm_LowGrayLevelRunEmphasis	0.33081	1.98868	0.00491648	0.08	0.54	texture feature
exponential_glcm_Correlation	0.33103	1.98966	0.00489057	0.08	0.54	texture feature
exponential_glcm_DifferenceAverage	0.33119	1.99037	0.00487184	0.08	0.54	texture feature
wavelet-LHH_glcm_DifferenceVariance	0.33362	2.0013	0.00459412	0.09	0.54	texture feature
wavelet-LLL_gldm_LowGrayLevelEmphasis	0.33417	2.00375	0.00453411	0.09	0.54	texture feature
wavelet-HLH_glszm_GrayLevelNonUniformityNormalized	0.33556	2.01007	0.00438281	0.09	0.54	texture feature
wavelet-LLL_glcm_SumSquares	0.33568	2.01058	0.00437082	0.09	0.54	texture feature
wavelet-HLL_glrlm_LongRunHighGrayLevelEmphasis	0.3358	2.01113	0.00435785	0.09	0.54	texture feature
log-sigma-2-5-mm-3D_glcm_Idmn	0.33731	2.018	0.00419996	0.09	0.54	texture feature
exponential_glcm_MaximumProbability	0.33796	2.02099	0.00413312	0.09	0.55	texture feature
wavelet-HLL_glcm_MCC	0.33833	2.02267	0.00409591	0.09	0.55	texture feature
squareroot_glszm_SmallAreaEmphasis	0.33855	2.02365	0.00407432	0.09	0.55	texture feature
log-sigma-1-5-mm-3D_glszm_SizeZoneNonUniformityNormalized	0.33855	2.02365	0.0040743	0.09	0.55	texture feature
exponential_glszm_GrayLevelNonUniformity	0.33958	2.02837	0.00397236	0.09	0.55	texture feature
wavelet-HHL_gldm_LargeDependenceHighGrayLevelEmphasis	0.33973	2.02906	0.00395758	0.09	0.55	texture feature
log-sigma-1-5-mm-3D_gldm_GrayLevelVariance	0.33979	2.02935	0.0039515	0.09	0.55	texture feature
exponential_glrlm_GrayLevelNonUniformityNormalized	0.34072	2.03361	0.00386195	0.09	0.55	texture feature
wavelet-LLH_glcm_MCC	0.34118	2.03571	0.00381865	0.1	0.55	texture feature
log-sigma-2-5-mm-3D_glrlm_LongRunLowGrayLevelEmphasis	0.34242	2.04146	0.00370243	0.1	0.55	texture feature
wavelet-LHH_glcm_JointEnergy	0.34378	2.04776	0.0035791	0.1	0.55	texture feature
wavelet-LLL_gldm_GrayLevelVariance	0.34393	2.04846	0.00356553	0.1	0.55	texture feature
wavelet-HLH_glcm_Idmn	0.34432	2.05026	0.00353115	0.1	0.55	texture feature
squareroot_glcm_Correlation	0.34468	2.05194	0.00349954	0.1	0.55	texture feature
exponential_glcm_Idm	0.34481	2.05253	0.0034883	0.1	0.55	texture feature
wavelet-LHL_glcm_ClusterProminence	0.34511	2.05393	0.00346214	0.1	0.55	texture feature
log-sigma-1-5-mm-3D_glcm_SumSquares	0.34543	2.05542	0.00343457	0.1	0.55	texture feature
wavelet-LLL_glrlm_GrayLevelVariance	0.34549	2.05574	0.00342864	0.1	0.55	texture feature
wavelet-HLH_gldm_SmallDependenceLowGrayLevelEmphasis	0.34572	2.05678	0.00340955	0.1	0.55	texture feature
logarithm_glcm_Correlation	0.34574	2.05689	0.00340751	0.1	0.55	texture feature
exponential_glcm_Id	0.346	2.0581	0.00338536	0.1	0.55	texture feature
wavelet-LHH_glcm_Contrast	0.34663	2.06105	0.00333217	0.1	0.55	texture feature
exponential_glcm_JointEnergy	0.34679	2.0618	0.0033187	0.1	0.55	texture feature
wavelet-LHH_glcm_MaximumProbability	0.34695	2.06254	0.00330548	0.1	0.55	texture feature
wavelet-LHH_glcm_SumSquares	0.34695	2.06255	0.00330538	0.1	0.55	texture feature
original_glcm_ClusterTendency	0.34732	2.0643	0.00327435	0.1	0.55	texture feature
log-sigma-2-5-mm-3D_gldm_GrayLevelVariance	0.3481	2.06796	0.00321054	0.1	0.55	texture feature
wavelet-HLL_gldm_SmallDependenceLowGrayLevelEmphasis	0.34818	2.06835	0.00320371	0.1	0.55	texture feature
log-sigma-2-5-mm-3D_glcm_JointEntropy	0.34885	2.07149	0.00315019	0.1	0.55	texture feature
wavelet-LHL_glrlm_LowGrayLevelRunEmphasis	0.34937	2.07394	0.0031088	0.1	0.55	texture feature
wavelet-HLL_gldm_SmallDependenceHighGrayLevelEmphasis	0.35075	2.08047	0.00300154	0.11	0.56	texture feature
log-sigma-2-5-mm-3D_glcm_SumSquares	0.35265	2.08953	0.00285867	0.11	0.56	texture feature
wavelet-LLH_glszm_SmallAreaHighGrayLevelEmphasis	0.35327	2.09247	0.00281388	0.11	0.56	texture feature
wavelet-LHL_glcm_Autocorrelation	0.35346	2.09341	0.00279961	0.11	0.56	texture feature
log-sigma-1-5-mm-3D_gldm_SmallDependenceHighGrayLevelEmphasis	0.35356	2.09388	0.00279251	0.11	0.56	texture feature
wavelet-HLH_glrlm_LongRunHighGrayLevelEmphasis	0.35357	2.09391	0.0027921	0.11	0.56	texture feature
wavelet-LHH_glcm_ClusterTendency	0.35445	2.09814	0.00272921	0.11	0.56	texture feature
exponential_glcm_InverseVariance	0.35501	2.1008	0.00269042	0.11	0.56	texture feature
wavelet-LLL_glszm_GrayLevelNonUniformityNormalized	0.35532	2.10231	0.00266864	0.11	0.56	texture feature
wavelet-LHH_glcm_JointEntropy	0.3554	2.10272	0.00266289	0.11	0.56	texture feature
wavelet-LHL_gldm_LowGrayLevelEmphasis	0.3555	2.1032	0.00265602	0.11	0.56	texture feature
log-sigma-3-5-mm-3D_glszm_GrayLevelNonUniformityNormalized	0.35572	2.10423	0.00284688	0.11	0.56	texture feature
wavelet-LHL_gldm_HighGrayLevelEmphasis	0.35669	2.10893	0.00257531	0.11	0.56	texture feature
log-sigma-2-5-mm-3D_glcm_SumEntropy	0.35684	2.10963	0.0025656	0.11	0.56	texture feature
wavelet-LHL_glrlm_HighGrayLevelRunEmphasis	0.35796	2.11509	0.00249133	0.11	0.56	texture feature
square_glszm_GrayLevelVariance	0.35881	2.1192	0.00243684	0.12	0.56	texture feature
log-sigma-2-5-mm-3D_glcm_ClusterShade	0.35881	2.11919	0.00243693	0.12	0.56	texture feature
wavelet-LHH_glcm_SumEntropy	0.35939	2.12203	0.00239996	0.12	0.56	texture feature
squareroot_glszm_LowGrayLevelZoneEmphasis	0.35983	2.12419	0.00237227	0.12	0.56	texture feature
exponential_ngtdm_Coarseness	0.36072	2.12852	0.00231765	0.12	0.56	texture feature
logarithm_glrlm_ShortRunLowGrayLevelEmphasis	0.36123	2.13103	0.00228654	0.12	0.56	texture feature
original_glcm_Correlation	0.36153	2.13249	0.00226855	0.12	0.56	texture feature
wavelet-LLH_gldm_DependenceVariance	0.36186	2.1341	0.00224899	0.12	0.56	texture feature
exponential_glcm_Imc2	0.36328	2.1411	0.00216593	0.12	0.57	texture feature
wavelet-LHH_glcm_DifferenceEntropy	0.36379	2.14362	0.00213667	0.12	0.57	texture feature
log-sigma-0-5-mm-3D_glcm_JointEnergy	0.36391	2.14422	0.00212979	0.12	0.57	texture feature
log-sigma-1-5-mm-3D_glcm_Idn	0.36416	2.14543	0.00211596	0.12	0.57	texture feature
wavelet-LHL_glrlm_ShortRunHighGrayLevelEmphasis	0.36423	2.14579	0.00211186	0.12	0.57	texture feature
log-sigma-0-5-mm-3D_glszm_GrayLevelNonUniformityNormalized	0.36449	2.1471	0.00209703	0.12	0.57	texture feature
wavelet-HHL_glrlm_LowGrayLevelRunEmphasis	0.36524	2.1508	0.00205576	0.12	0.57	texture feature
exponential_glcm_JointEntropy	0.36544	2.15181	0.00204459	0.12	0.57	texture feature
log-sigma-3-5-mm-3D_glcm_MaximumProbability	0.36568	2.15298	0.0021991	0.12	0.57	texture feature
wavelet-LHH_glcm_MCC	0.36735	2.16129	0.0019429	0.12	0.57	texture feature
wavelet-LHL_glcm_JointAverage	0.37015	2.17535	0.00180137	0.13	0.57	texture feature
wavelet-LHL_glcm_SumAverage	0.37015	2.17535	0.00180137	0.13	0.57	texture feature
log-sigma-1-5-mm-3D_gldm_HighGrayLevelEmphasis	0.37108	2.18004	0.00175647	0.13	0.57	texture feature
log-sigma-1-5-mm-3D_glcm_Idmn	0.37135	2.18143	0.00174334	0.13	0.57	texture feature
wavelet-HHL_glrlm_LongRunHighGrayLevelEmphasis	0.37158	2.18261	0.00173238	0.13	0.57	texture feature
log-sigma-2-5-mm-3D_gldm_LargeDependenceLowGrayLevelEmphasis	0.37209	2.18518	0.00170852	0.13	0.57	texture feature
wavelet-LLL_glrlm_LongRunLowGrayLevelEmphasis	0.37219	2.18568	0.00170394	0.13	0.57	texture feature
original_gldm_SmallDependenceLowGrayLevelEmphasis	0.37286	2.18907	0.00167318	0.13	0.57	texture feature
logarithm_glszm_GrayLevelNonUniformityNormalized	0.37334	2.19152	0.00165131	0.13	0.57	texture feature
wavelet-LHL_glszm_LowGrayLevelZoneEmphasis	0.37378	2.19375	0.00163163	0.13	0.57	texture feature
wavelet-LLL_glszm_SmallAreaLowGrayLevelEmphasis	0.37578	2.20398	0.00154427	0.13	0.58	texture feature
exponential_glcm_SumEntropy	0.37619	2.20611	0.00152664	0.13	0.58	texture feature
log-sigma-3-5-mm-3D_glszm_SmallAreaHighGrayLevelEmphasis	0.37621	2.20618	0.00165934	0.13	0.58	texture feature
wavelet-LHL_glrlm_ShortRunLowGrayLevelEmphasis	0.37654	2.20789	0.00151209	0.14	0.58	texture feature
log-sigma-1-5-mm-3D_glcm_Autocorrelation	0.3778	2.2144	0.0014601	0.14	0.58	texture feature
log-sigma-1-5-mm-3D_glszm_SmallAreaLowGrayLevelEmphasis	0.37904	2.22084	0.00141041	0.14	0.58	texture feature
log-sigma-2-5-mm-3D_gldm_DependenceEntropy	0.38022	2.22695	0.00136487	0.14	0.58	texture feature
log-sigma-1-5-mm-3D_glcm_Imc2	0.38123	2.23222	0.00132678	0.14	0.58	texture feature
log-sigma-2-5-mm-3D_glcm_ClusterTendency	0.38268	2.23982	0.00127366	0.14	0.58	texture feature
log-sigma-3-5-mm-3D_glrlm_LowGrayLevelRunEmphasis	0.38275	2.24019	0.00138618	0.14	0.58	texture feature
wavelet-LLH_ngtdm_Strength	0.38344	2.24378	0.00124685	0.14	0.58	texture feature
wavelet-HLL_gldm_LargeDependenceHighGrayLevelEmphasis	0.38355	2.24439	0.00124278	0.14	0.58	texture feature
wavelet-LHH_glszm_GrayLevelVariance	0.38394	2.24646	0.00122907	0.14	0.58	texture feature
logarithm_glszm_SmallAreaLowGrayLevelEmphasis	0.38412	2.24738	0.00122298	0.14	0.58	texture feature
log-sigma-1-5-mm-3D_glrlm_HighGrayLevelRunEmphasis	0.38504	2.25226	0.00119137	0.15	0.58	texture feature
wavelet-LHH_glcm_DifferenceAverage	0.38541	2.25419	0.00117906	0.15	0.58	texture feature
wavelet-LHL_glrlm_LongRunHighGrayLevelEmphasis	0.38587	2.25664	0.00116364	0.15	0.58	texture feature
log-sigma-2-5-mm-3D_glcm_Imc2	0.38697	2.26246	0.00112786	0.15	0.58	texture feature
log-sigma-1-5-mm-3D_glcm_ClusterTendency	0.38799	2.2679	0.00109539	0.15	0.58	texture feature
wavelet-HHL_gldm_SmallDependenceLowGrayLevelEmphasis	0.38819	2.26901	0.00108887	0.15	0.58	texture feature
wavelet-HHL_gldm_LowGrayLevelEmphasis	0.38827	2.26939	0.00108667	0.15	0.58	texture feature
squareroot_glrlm_LongRunLowGrayLevelEmphasis	0.39041	2.2809	0.00102157	0.15	0.59	texture feature
wavelet-LLH_ngtdm_Contrast	0.3912	2.28516	0.000998509	0.15	0.59	texture feature
wavelet-LLH_glcm_Idn	0.39127	2.28552	0.0009966	0.15	0.59	texture feature
wavelet-LHL_glszm_GrayLevelNonUniformityNormalized	0.39146	2.28653	0.00099119	0.15	0.59	texture feature
exponential_glcm_DifferenceEntropy	0.39147	2.28662	0.000990722	0.15	0.59	texture feature
original_gldm_DependenceEntropy	0.39455	2.30334	0.000905739	0.16	0.59	texture feature
log-sigma-1-5-mm-3D_ngtdm_Complexity	0.39802	2.32239	0.000817853	0.16	0.59	texture feature
wavelet-LLH_glcm_Idmn	0.39924	2.3291	0.000789021	0.16	0.59	texture feature
wavelet-LLL_glcm_SumEntropy	0.40032	2.3351	0.000764059	0.16	0.59	texture feature
log-sigma-2-5-mm-3D_glrlm_GrayLevelNonUniformityNormalized	0.40203	2.34467	0.000725934	0.16	0.6	texture feature
wavelet-LLH_glszm_SmallAreaLowGrayLevelEmphasis	0.40252	2.3474	0.000715376	0.17	0.6	texture feature
wavelet-LLH_glcm_InverseVariance	0.4026	2.34784	0.000713724	0.17	0.6	texture feature
wavelet-LHL_glszm_HighGrayLevelZoneEmphasis	0.40346	2.35265	0.000695582	0.17	0.6	texture feature
square_glszm_SmallAreaHighGrayLevelEmphasis	0.4048	2.36019	0.000668102	0.17	0.6	texture feature
exponential_glszm_SmallAreaHighGrayLevelEmphasis	0.40737	2.37481	0.000617889	0.17	0.6	texture feature
wavelet-LHH_glrlm_GrayLevelNonUniformityNormalized	0.40756	2.37587	0.000614399	0.17	0.6	texture feature
wavelet-LHH_glcm_Idm	0.40818	2.37943	0.000602835	0.17	0.6	texture feature
logarithm_glcm_Imc2	0.40878	2.38284	0.000591938	0.17	0.6	texture feature
log-sigma-3-5-mm-3D_glcm_JointEnergy	0.40947	2.3868	0.000640097	0.17	0.6	texture feature
wavelet-LLL_gldm_SmallDependenceLowGrayLevelEmphasis	0.41017	2.3908	0.000567321	0.17	0.6	texture feature
exponential_glszm_ZoneEntropy	0.41429	2.41464	0.000499593	0.18	0.6	texture feature
wavelet-LHL_glszm_SizeZoneNonUniformityNormalized	0.41496	2.41856	0.00048925	0.18	0.61	texture feature
wavelet-LHL_gldm_LargeDependenceHighGrayLevelEmphasis	0.41664	2.42844	0.000464182	0.18	0.61	texture feature
log-sigma-2-5-mm-3D_glcm_DifferenceEntropy	0.41763	2.43423	0.000450085	0.18	0.61	texture feature
wavelet-LHH_gldm_GrayLevelVariance	0.41805	2.43671	0.000444168	0.18	0.61	texture feature
wavelet-LHL_glszm_SmallAreaEmphasis	0.42025	2.44974	0.000414421	0.19	0.61	texture feature
exponential_gldm_SmallDependenceEmphasis	0.42116	2.45518	0.000402619	0.19	0.61	texture feature
log-sigma-2-5-mm-3D_glcm_Idn	0.42274	2.46463	0.000382888	0.19	0.61	texture feature
log-sigma-0-5-mm-3D_gldm_LargeDependenceHighGrayLevelEmphasis	0.42427	2.47386	0.000364578	0.19	0.61	texture feature
wavelet-LHH_glcm_Id	0.42453	2.47545	0.000361507	0.19	0.61	texture feature
log-sigma-1-5-mm-3D_glszm_HighGrayLevelZoneEmphasis	0.42902	2.50277	0.000312747	0.2	0.62	texture feature
wavelet-LHH_glrlm_GrayLevelVariance	0.43109	2.51547	0.0002924	0.2	0.62	texture feature
wavelet-LLH_gldm_LargeDependenceHighGrayLevelEmphasis	0.43172	2.51939	0.000286386	0.2	0.62	texture feature
original_glszm_SmallAreaEmphasis	0.43233	2.52315	0.000280754	0.2	0.62	texture feature
original_glcm_SumEntropy	0.43301	2.52739	0.000274527	0.2	0.62	texture feature
wavelet-HLL_glszm_SizeZoneNonUniformityNormalized	0.43317	2.52841	0.00027305	0.2	0.62	texture feature
wavelet-LLL_glrlm_ShortRunHighGrayLevelEmphasis	0.43502	2.53993	0.000256913	0.2	0.62	texture feature
wavelet-LHL_glcm_MCC	0.4352	2.54106	0.000255388	0.2	0.62	texture feature
wavelet-LLH_glrlm_LongRunHighGrayLevelEmphasis	0.43533	2.54186	0.000254302	0.2	0.62	texture feature
log-sigma-0-5-mm-3D_glszm_SmallAreaEmphasis	0.43556	2.54332	0.000252351	0.2	0.62	texture feature
exponential_glszm_HighGrayLevelZoneEmphasis	0.43621	2.5474	0.000246977	0.2	0.62	texture feature
original_glrlm_GrayLevelVariance	0.43653	2.5494	0.000244372	0.21	0.62	texture feature
wavelet-LLH_glszm_HighGrayLevelZoneEmphasis	0.43687	2.55155	0.000241614	0.21	0.62	texture feature
squareroot_glrlm_LowGrayLevelRunEmphasis	0.43727	2.55411	0.00023837	0.21	0.62	texture feature
wavelet-LLL_glrlm_RunEntropy	0.43731	2.55434	0.000238087	0.21	0.62	texture feature
wavelet-LHL_glszm_SmallAreaLowGrayLevelEmphasis	0.44049	2.57456	0.000213997	0.21	0.62	texture feature
wavelet-LLH_gldm_HighGrayLevelEmphasis	0.44105	2.57816	0.000209984	0.21	0.63	texture feature
wavelet-LLH_glcm_Autocorrelation	0.44117	2.57889	0.000209173	0.21	0.63	texture feature
wavelet-LLL_glszm_HighGrayLevelZoneEmphasis	0.44235	2.58649	0.000200971	0.21	0.63	texture feature
wavelet-LLH_glrlm_HighGrayLevelRunEmphasis	0.4433	2.59259	0.000194621	0.21	0.63	texture feature
wavelet-HHH_glcm_MaximumProbability	0.44549	2.60676	0.000180637	0.22	0.63	texture feature
original_glcm_SumSquares	0.44596	2.60988	0.000177706	0.22	0.63	texture feature
wavelet-HHH_glszm_GrayLevelNonUniformityNormalized	0.44668	2.61457	0.000173375	0.22	0.63	texture feature
squareroot_gldm_LargeDependenceLowGrayLevelEmphasis	0.44782	2.62198	0.000166759	0.22	0.63	texture feature
wavelet-HHH_glcm_MCC	0.44791	2.62259	0.000166224	0.22	0.63	texture feature
wavelet-HHL_glcm_Autocorrelation	0.4485	2.62647	0.000162876	0.22	0.63	texture feature
exponential_glcm_Idn	0.44912	2.63054	0.000159434	0.22	0.63	texture feature
squareroot_gldm_LowGrayLevelEmphasis	0.45123	2.64449	0.000148189	0.22	0.63	texture feature
wavelet-LHH_glcm_ClusterShade	0.45178	2.64816	0.000145373	0.22	0.63	texture feature
log-sigma-3-5-mm-3D_gldm_DependenceEntropy	0.45276	2.65469	0.000158784	0.22	0.64	texture feature
original_gldm_GrayLevelVariance	0.453	2.65631	0.000139297	0.22	0.63	texture feature
wavelet-LLL_glszm_SmallAreaHighGrayLevelEmphasis	0.45357	2.6601	0.000136559	0.23	0.63	texture feature
wavelet-LLL_gldm_HighGrayLevelEmphasis	0.45376	2.66143	0.000135616	0.23	0.63	texture feature
exponential_glszm_ZonePercentage	0.45522	2.67118	0.000128871	0.23	0.64	texture feature
wavelet-LHL_glcm_MaximumProbability	0.45544	2.67271	0.000127846	0.23	0.64	texture feature
wavelet-LLL_glrlm_HighGrayLevelRunEmphasis	0.45547	2.6729	0.000127722	0.23	0.64	texture feature
wavelet-LLL_glcm_Autocorrelation	0.45548	2.67298	0.000127668	0.23	0.64	texture feature
log-sigma-0-5-mm-3D_ngtdm_Complexity	0.45548	2.67297	0.00012767	0.23	0.64	texture feature
wavelet-HHH_gldm_LargeDependenceHighGrayLevelEmphasis	0.45603	2.67664	0.000125245	0.23	0.64	texture feature
log-sigma-2-5-mm-3D_glcm_DifferenceVariance	0.45622	2.67795	0.000124396	0.23	0.64	texture feature
log-sigma-2-5-mm-3D_gldm_LowGrayLevelEmphasis	0.45718	2.68449	0.000120215	0.23	0.64	texture feature
exponential_glszm_SmallAreaEmphasis	0.45869	2.69475	0.00011395	0.23	0.64	texture feature
wavelet-HHL_glcm_JointAverage	0.4604	2.70646	0.000107204	0.23	0.64	texture feature
wavelet-HHL_glcm_SumAverage	0.4604	2.70646	0.000107204	0.23	0.64	texture feature
wavelet-LHH_glszm_LargeAreaHighGrayLevelEmphasis	0.46108	2.7111	0.00010464	0.23	0.64	texture feature
wavelet-LLH_glcm_DifferenceVariance	0.46145	2.71367	0.000103252	0.23	0.64	texture feature
exponential_glszm_SizeZoneNonUniformity	0.46147	2.71384	0.000103161	0.23	0.64	texture feature
log-sigma-0-5-mm-3D_gldm_SmallDependenceHighGrayLevelEmphasis	0.46208	2.71805	0.000100923	0.24	0.64	texture feature
wavelet-HHH_glszm_LowGrayLevelZoneEmphasis	0.46211	2.71821	0.00010084	0.24	0.64	texture feature
wavelet-HHL_glszm_LowGrayLevelZoneEmphasis	0.46271	2.72236	9.86826e-05	0.24	0.64	texture feature
wavelet-LLH_glrlm_ShortRunHighGrayLevelEmphasis	0.46357	2.72838	9.56427e-05	0.24	0.64	texture feature
wavelet-LLL_gldm_LargeDependenceLowGrayLevelEmphasis	0.46382	2.73007	9.48055e-05	0.24	0.64	texture feature
wavelet-LLH_gldm_SmallDependenceLowGrayLevelEmphasis	0.46589	2.74453	8.79424e-05	0.24	0.64	texture feature
exponential_glszm_SmallAreaLowGrayLevelEmphasis	0.46628	2.74731	8.66839e-05	0.24	0.64	texture feature
wavelet-LHL_glrlm_RunEntropy	0.46686	2.75134	8.48892e-05	0.24	0.64	texture feature
wavelet-HHL_gldm_HighGrayLevelEmphasis	0.46713	2.75327	8.40459e-05	0.24	0.64	texture feature
wavelet-LLH_glcm_Imc1	0.46715	2.75339	8.39904e-05	0.24	0.64	texture feature
wavelet-HHH_glrlm_LongRunHighGrayLevelEmphasis	0.4677	2.75728	8.23163e-05	0.24	0.65	texture feature
logarithm_glszm_LargeAreaLowGrayLevelEmphasis	0.47007	2.77405	7.5463e-05	0.25	0.65	texture feature
wavelet-LHL_glszm_SmallAreaHighGrayLevelEmphasis	0.47179	2.78635	7.081e-05	0.25	0.65	texture feature
wavelet-HHL_glrlm_HighGrayLevelRunEmphasis	0.47338	2.79783	6.67314e-05	0.25	0.65	texture feature
original_glszm_HighGrayLevelZoneEmphasis	0.47428	2.80431	6.45365e-05	0.25	0.65	texture feature
log-sigma-2-5-mm-3D_glcm_Contrast	0.47455	2.80625	6.38954e-05	0.25	0.65	texture feature
log-sigma-2-5-mm-3D_glcm_DifferenceAverage	0.47457	2.80638	6.38511e-05	0.25	0.65	texture feature
log-sigma-2-5-mm-3D_glcm_Id	0.47457	2.80643	6.3836e-05	0.25	0.65	texture feature
log-sigma-2-5-mm-3D_glcm_Idm	0.47457	2.80641	6.3842e-05	0.25	0.65	texture feature
log-sigma-2-5-mm-3D_glcm_InverseVariance	0.47458	2.8065	6.38112e-05	0.25	0.65	texture feature
exponential_glrlm_ShortRunEmphasis	0.47567	2.81439	6.12653e-05	0.25	0.65	texture feature
original_gldm_SmallDependenceHighGrayLevelEmphasis	0.47581	2.81539	6.09525e-05	0.25	0.65	texture feature
wavelet-LLH_gldm_SmallDependenceHighGrayLevelEmphasis	0.47586	2.81575	6.08401e-05	0.25	0.65	texture feature
log-sigma-0-5-mm-3D_glcm_SumSquares	0.47586	2.8158	6.08239e-05	0.25	0.65	texture feature
wavelet-HHH_glcm_Autocorrelation	0.47619	2.81814	6.00927e-05	0.25	0.65	texture feature
wavelet-LLL_glszm_GrayLevelVariance	0.47625	2.81859	5.99534e-05	0.25	0.65	texture feature
logarithm_glcm_InverseVariance	0.47706	2.82456	5.81369e-05	0.25	0.65	texture feature
original_glszm_SizeZoneNonUniformityNormalized	0.4772	2.82559	5.78319e-05	0.25	0.65	texture feature
original_glszm_LowGrayLevelZoneEmphasis	0.47926	2.84072	5.34986e-05	0.26	0.65	texture feature
wavelet-HHH_gldm_HighGrayLevelEmphasis	0.47946	2.84215	5.31054e-05	0.26	0.65	texture feature
squareroot_glrlm_ShortRunLowGrayLevelEmphasis	0.47973	2.84419	5.25516e-05	0.26	0.65	texture feature
wavelet-LLH_glcm_ClusterProminence	0.48015	2.84726	5.17293e-05	0.26	0.65	texture feature
log-sigma-2-5-mm-3D_glrlm_LowGrayLevelRunEmphasis	0.48103	2.8538	5.00198e-05	0.26	0.66	texture feature
wavelet-HHH_glrlm_HighGrayLevelRunEmphasis	0.48131	2.8559	4.94836e-05	0.26	0.66	texture feature
wavelet-LLH_ngtdm_Complexity	0.48142	2.85668	4.92859e-05	0.26	0.66	texture feature
wavelet-LHH_glcm_ClusterProminence	0.48257	2.86526	4.71619e-05	0.26	0.66	texture feature
original_glrlm_ShortRunHighGrayLevelEmphasis	0.48349	2.87214	4.55271e-05	0.26	0.66	texture feature
wavelet-LHL_gldm_DependenceVariance	0.48423	2.87768	4.42539e-05	0.26	0.66	texture feature
log-sigma-3-5-mm-3D_glcm_SumSquares	0.48474	2.88156	4.99934e-05	0.26	0.66	texture feature
square_gldm_SmallDependenceHighGrayLevelEmphasis	0.48517	2.88475	4.26807e-05	0.26	0.66	texture feature
original_glcm_MaximumProbability	0.48591	2.89036	4.14718e-05	0.26	0.66	texture feature
original_gldm_HighGrayLevelEmphasis	0.48625	2.89295	4.09263e-05	0.26	0.66	texture feature
original_glcm_Autocorrelation	0.48706	2.89911	3.96566e-05	0.27	0.66	texture feature
wavelet-LHL_glcm_SumEntropy	0.4877	2.90397	3.86855e-05	0.27	0.66	texture feature
log-sigma-0-5-mm-3D_glcm_SumEntropy	0.48793	2.90572	3.8341e-05	0.27	0.66	texture feature
wavelet-HHH_glszm_SizeZoneNonUniformityNormalized	0.48809	2.90697	3.80957e-05	0.27	0.66	texture feature
original_glrlm_HighGrayLevelRunEmphasis	0.48815	2.90743	3.80067e-05	0.27	0.66	texture feature
wavelet-LLL_glrlm_GrayLevelNonUniformityNormalized	0.48856	2.9105	3.74165e-05	0.27	0.66	texture feature
log-sigma-0-5-mm-3D_glrlm_LongRunHighGrayLevelEmphasis	0.48976	2.91969	3.57011e-05	0.27	0.66	texture feature
log-sigma-3-5-mm-3D_glcm_ClusterTendency	0.49164	2.93423	3.83718e-05	0.27	0.66	texture feature
log-sigma-0-5-mm-3D_glcm_ClusterTendency	0.4926	2.94165	3.19224e-05	0.27	0.66	texture feature
log-sigma-1-5-mm-3D_gldm_SmallDependenceLowGrayLevelEmphasis	0.49299	2.94469	3.14329e-05	0.27	0.66	texture feature
square_glcm_ClusterTendency	0.49347	2.94842	3.0842e-05	0.27	0.66	texture feature
squareroot_gldm_SmallDependenceLowGrayLevelEmphasis	0.4947	2.95803	2.93716e-05	0.28	0.67	texture feature
log-sigma-3-5-mm-3D_ngtdm_Contrast	0.49594	2.96782	3.24412e-05	0.27	0.67	texture feature
wavelet-HLH_glszm_SizeZoneNonUniformityNormalized	0.49928	2.99428	2.44414e-05	0.28	0.67	texture feature
wavelet-LLH_glszm_GrayLevelVariance	0.49942	2.99534	2.43103e-05	0.28	0.67	texture feature
original_glszm_GrayLevelVariance	0.5004	3.00319	2.3365e-05	0.28	0.67	texture feature
wavelet-HHH_glrlm_ShortRunHighGrayLevelEmphasis	0.50063	3.00503	2.3148e-05	0.28	0.67	texture feature
wavelet-LLH_glcm_JointAverage	0.50084	3.00672	2.29521e-05	0.28	0.67	texture feature
wavelet-LLH_glcm_SumAverage	0.50084	3.00672	2.29521e-05	0.28	0.67	texture feature
wavelet-LHL_glszm_GrayLevelVariance	0.50176	3.01415	2.2106e-05	0.28	0.67	texture feature
wavelet-LHL_glcm_JointEnergy	0.50546	3.0442	1.90002e-05	0.29	0.67	texture feature
exponential_glcm_Idmn	0.50622	3.05041	1.84159e-05	0.29	0.67	texture feature
log-sigma-3-5-mm-3D_glcm_JointEntropy	0.50633	3.05126	2.14336e-05	0.29	0.68	texture feature
wavelet-LLL_ngtdm_Strength	0.50636	3.05157	1.83084e-05	0.29	0.67	texture feature
log-sigma-0-5-mm-3D_gldm_GrayLevelVariance	0.50645	3.05224	1.8247e-05	0.29	0.67	texture feature
log-sigma-3-5-mm-3D_glcm_SumEntropy	0.50711	3.05772	2.07606e-05	0.29	0.68	texture feature
wavelet-HLL_glcm_Imc1	0.50793	3.0645	1.71572e-05	0.29	0.67	texture feature
log-sigma-0-5-mm-3D_glcm_ClusterProminence	0.5083	3.06756	1.68958e-05	0.29	0.68	texture feature
original_glszm_SmallAreaHighGrayLevelEmphasis	0.50851	3.06925	1.67531e-05	0.29	0.68	texture feature
wavelet-HLL_glcm_ClusterProminence	0.50952	3.0776	1.60656e-05	0.29	0.68	texture feature
wavelet-HHL_glszm_HighGrayLevelZoneEmphasis	0.5096	3.07827	1.6012e-05	0.29	0.68	texture feature
wavelet-LLL_gldm_DependenceEntropy	0.51159	3.09488	1.47344e-05	0.3	0.68	texture feature
log-sigma-3-5-mm-3D_gldm_GrayLevelVariance	0.51193	3.09776	1.7042e-05	0.29	0.68	texture feature
wavelet-LHL_ngtdm_Complexity	0.51249	3.10245	1.41873e-05	0.3	0.68	texture feature
wavelet-HLL_glcm_Idmn	0.51257	3.10313	1.41386e-05	0.3	0.68	texture feature
log-sigma-1-5-mm-3D_gldm_DependenceNonUniformityNormalized	0.51302	3.10693	1.38729e-05	0.3	0.68	texture feature
wavelet-LHL_glcm_ClusterTendency	0.51526	3.1259	1.26198e-05	0.3	0.68	texture feature
log-sigma-1-5-mm-3D_glcm_ClusterShade	0.516	3.13223	1.22284e-05	0.3	0.68	texture feature
original_glrlm_GrayLevelNonUniformityNormalized	0.51698	3.14061	1.17287e-05	0.3	0.68	texture feature
wavelet-LLL_glcm_JointAverage	0.51741	3.14431	1.15146e-05	0.3	0.68	texture feature
wavelet-LLL_glcm_SumAverage	0.51741	3.14431	1.15146e-05	0.3	0.68	texture feature
log-sigma-3-5-mm-3D_glszm_LargeAreaLowGrayLevelEmphasis	0.5175	3.14505	1.35146e-05	0.3	0.68	texture feature
square_gldm_GrayLevelVariance	0.51808	3.15008	1.1189e-05	0.3	0.68	texture feature
log-sigma-1-5-mm-3D_glcm_Imc1	0.51947	3.16205	1.05432e-05	0.31	0.68	texture feature
log-sigma-1-5-mm-3D_gldm_LargeDependenceHighGrayLevelEmphasis	0.52134	3.17836	9.72413e-06	0.31	0.68	texture feature
wavelet-HHH_glcm_JointAverage	0.52152	3.17992	9.64933e-06	0.31	0.68	texture feature
wavelet-HHH_glcm_SumAverage	0.52152	3.17992	9.64933e-06	0.31	0.68	texture feature
log-sigma-1-5-mm-3D_glcm_Correlation	0.52411	3.20266	8.62234e-06	0.31	0.69	texture feature
wavelet-LLH_glcm_Contrast	0.52439	3.20514	8.51748e-06	0.31	0.69	texture feature
wavelet-LHL_glszm_ZoneEntropy	0.52512	3.21162	8.24921e-06	0.31	0.69	texture feature
original_glcm_JointAverage	0.52576	3.2173	8.02135e-06	0.31	0.69	texture feature
original_glcm_SumAverage	0.52576	3.2173	8.02135e-06	0.31	0.69	texture feature
wavelet-HHL_glszm_SmallAreaLowGrayLevelEmphasis	0.52629	3.22198	7.83866e-06	0.31	0.69	texture feature
log-sigma-2-5-mm-3D_gldm_DependenceVariance	0.52821	3.23917	7.20223e-06	0.32	0.69	texture feature
log-sigma-0-5-mm-3D_ngtdm_Contrast	0.52937	3.24962	6.84169e-06	0.32	0.69	texture feature
exponential_glszm_LowGrayLevelZoneEmphasis	0.5296	3.2517	6.7721e-06	0.32	0.69	texture feature
wavelet-HHH_glcm_JointEnergy	0.53008	3.25603	6.62971e-06	0.32	0.69	texture feature
wavelet-LHL_glrlm_GrayLevelNonUniformityNormalized	0.53289	3.28163	5.84803e-06	0.32	0.69	texture feature
square_glcm_SumSquares	0.53292	3.28194	5.83917e-06	0.32	0.69	texture feature
wavelet-LHL_glcm_JointEntropy	0.53481	3.29932	5.36348e-06	0.32	0.69	texture feature
wavelet-HLL_gldm_DependenceEntropy	0.53676	3.31746	4.90941e-06	0.33	0.7	texture feature
square_gldm_HighGrayLevelEmphasis	0.53721	3.32161	4.81111e-06	0.33	0.7	texture feature
wavelet-HHH_glrlm_LongRunLowGrayLevelEmphasis	0.53759	3.32512	4.72954e-06	0.33	0.7	texture feature
square_glcm_Autocorrelation	0.53827	3.33155	4.58394e-06	0.33	0.7	texture feature
wavelet-LLL_glrlm_LongRunHighGrayLevelEmphasis	0.53917	3.33999	4.39954e-06	0.33	0.7	texture feature
log-sigma-0-5-mm-3D_glcm_JointEntropy	0.53961	3.34419	4.3108e-06	0.33	0.7	texture feature
wavelet-LHL_gldm_SmallDependenceHighGrayLevelEmphasis	0.54126	3.35974	3.99737e-06	0.33	0.7	texture feature
wavelet-HHH_glszm_LargeAreaEmphasis	0.54129	3.36005	3.99138e-06	0.33	0.7	texture feature
exponential_gldm_SmallDependenceLowGrayLevelEmphasis	0.54208	3.36756	3.84881e-06	0.33	0.7	texture feature
log-sigma-2-5-mm-3D_glcm_Imc1	0.5456	3.40143	3.26771e-06	0.34	0.7	texture feature
original_gldm_LargeDependenceHighGrayLevelEmphasis	0.54624	3.40759	3.17205e-06	0.34	0.7	texture feature
original_glrlm_LongRunHighGrayLevelEmphasis	0.54668	3.41194	3.1062e-06	0.34	0.7	texture feature
wavelet-LHL_gldm_DependenceNonUniformityNormalized	0.54767	3.42153	2.96613e-06	0.34	0.7	texture feature
square_glszm_GrayLevelNonUniformityNormalized	0.54877	3.43233	2.81602e-06	0.34	0.7	texture feature
wavelet-HHH_gldm_LargeDependenceLowGrayLevelEmphasis	0.54918	3.43633	2.76245e-06	0.34	0.7	texture feature
log-sigma-2-5-mm-3D_glcm_Correlation	0.55078	3.45215	2.56054e-06	0.34	0.71	texture feature
log-sigma-1-5-mm-3D_glcm_MCC	0.5509	3.45331	2.54632e-06	0.35	0.71	texture feature
wavelet-LLL_glcm_Idmn	0.552	3.46433	2.41548e-06	0.35	0.71	texture feature
original_glrlm_ShortRunLowGrayLevelEmphasis	0.55399	3.4842	2.19661e-06	0.35	0.71	texture feature
original_glcm_JointEnergy	0.55489	3.49324	2.10384e-06	0.35	0.71	texture feature
logarithm_gldm_SmallDependenceLowGrayLevelEmphasis	0.55892	3.53437	1.73003e-06	0.36	0.71	texture feature
wavelet-LHL_glcm_SumSquares	0.55899	3.53504	1.72458e-06	0.36	0.71	texture feature
wavelet-LLH_glcm_Correlation	0.55946	3.53986	1.68554e-06	0.36	0.71	texture feature
log-sigma-0-5-mm-3D_glcm_Idmn	0.55948	3.54012	1.68347e-06	0.36	0.71	texture feature
square_glszm_HighGrayLevelZoneEmphasis	0.55964	3.54177	1.67035e-06	0.36	0.71	texture feature
original_glrlm_LowGrayLevelRunEmphasis	0.56227	3.569	1.46842e-06	0.36	0.71	texture feature
square_ngtdm_Contrast	0.56228	3.5691	1.46777e-06	0.36	0.71	texture feature
log-sigma-2-5-mm-3D_glszm_ZonePercentage	0.56341	3.581	1.38762e-06	0.36	0.72	texture feature
wavelet-LHL_glrlm_GrayLevelVariance	0.56561	3.60418	1.24409e-06	0.36	0.72	texture feature
wavelet-LLH_gldm_GrayLevelVariance	0.56564	3.60444	1.24258e-06	0.36	0.72	texture feature
wavelet-HLL_glcm_Idn	0.56626	3.61106	1.20451e-06	0.36	0.72	texture feature
wavelet-HLL_glrlm_RunEntropy	0.5669	3.61792	1.16631e-06	0.37	0.72	texture feature
original_glszm_ZoneEntropy	0.56705	3.61944	1.15802e-06	0.37	0.72	texture feature
wavelet-HLH_glcm_InverseVariance	0.56851	3.63508	1.07612e-06	0.37	0.72	texture feature
wavelet-LLL_ngtdm_Complexity	0.56855	3.63552	1.07389e-06	0.37	0.72	texture feature
wavelet-LLL_glcm_JointEntropy	0.569	3.64039	1.04968e-06	0.37	0.72	texture feature
wavelet-HHH_glszm_ZoneEntropy	0.56932	3.64384	1.03287e-06	0.37	0.72	texture feature
original_gldm_LowGrayLevelEmphasis	0.56983	3.64934	1.00666e-06	0.37	0.72	texture feature
log-sigma-3-5-mm-3D_glcm_Imc2	0.5706	3.65766	1.18864e-06	0.37	0.72	texture feature
original_glcm_JointEntropy	0.57247	3.67804	8.80442e-07	0.37	0.72	texture feature
wavelet-LHL_gldm_GrayLevelVariance	0.57259	3.67933	8.75132e-07	0.37	0.72	texture feature
wavelet-LHL_gldm_SmallDependenceLowGrayLevelEmphasis	0.57277	3.68133	8.67043e-07	0.37	0.72	texture feature
wavelet-LHL_glcm_DifferenceVariance	0.57283	3.68202	8.64247e-07	0.37	0.72	texture feature
squareroot_glszm_GrayLevelNonUniformityNormalized	0.57287	3.68243	8.62591e-07	0.37	0.72	texture feature
log-sigma-3-5-mm-3D_gldm_SmallDependenceLowGrayLevelEmphasis	0.57328	3.68692	1.03941e-06	0.37	0.72	texture feature
wavelet-HHH_gldm_LowGrayLevelEmphasis	0.57329	3.68698	8.44522e-07	0.37	0.72	texture feature
wavelet-HLL_glcm_Correlation	0.57452	3.70058	7.92779e-07	0.38	0.72	texture feature
wavelet-HLL_glszm_GrayLevelNonUniformityNormalized	0.57463	3.70179	7.88333e-07	0.38	0.72	texture feature
wavelet-HHH_glrlm_LowGrayLevelRunEmphasis	0.57483	3.70399	7.80321e-07	0.38	0.72	texture feature
wavelet-LLH_glrlm_GrayLevelVariance	0.57493	3.70512	7.76222e-07	0.38	0.72	texture feature
wavelet-HLH_glszm_ZoneEntropy	0.57528	3.709	7.62389e-07	0.38	0.72	texture feature
wavelet-LLH_glcm_SumSquares	0.57574	3.71408	7.44606e-07	0.38	0.72	texture feature
log-sigma-3-5-mm-3D_gldm_DependenceVariance	0.57635	3.72085	8.90214e-07	0.38	0.73	texture feature
wavelet-HLL_glcm_ClusterShade	0.57676	3.72542	7.06488e-07	0.38	0.72	texture feature
wavelet-HHL_glrlm_ShortRunHighGrayLevelEmphasis	0.57744	3.73309	6.81858e-07	0.38	0.73	texture feature
wavelet-HLL_ngtdm_Complexity	0.57878	3.74808	6.36191e-07	0.38	0.73	texture feature
log-sigma-2-5-mm-3D_glszm_SizeZoneNonUniformityNormalized	0.57969	3.75839	6.06624e-07	0.38	0.73	texture feature
square_ngtdm_Strength	0.58099	3.77314	5.66772e-07	0.38	0.73	texture feature
wavelet-LHH_glcm_Imc1	0.58127	3.77632	5.58547e-07	0.38	0.73	texture feature
wavelet-HHL_glszm_GrayLevelVariance	0.58129	3.77654	5.57972e-07	0.38	0.73	texture feature
wavelet-HHL_glszm_LargeAreaLowGrayLevelEmphasis	0.58307	3.79693	5.08062e-07	0.39	0.73	texture feature
wavelet-HHH_glrlm_ShortRunLowGrayLevelEmphasis	0.58388	3.80632	4.86637e-07	0.39	0.73	texture feature
wavelet-HLL_ngtdm_Contrast	0.58421	3.81007	4.78358e-07	0.39	0.73	texture feature
wavelet-LHH_gldm_SmallDependenceEmphasis	0.58435	3.81176	4.74655e-07	0.39	0.73	texture feature
wavelet-HLL_glszm_ZoneEntropy	0.58439	3.81222	4.73661e-07	0.39	0.73	texture feature
logarithm_glrlm_RunVariance	0.58524	3.82202	4.52889e-07	0.39	0.73	texture feature
wavelet-LLH_glrlm_RunEntropy	0.58524	3.82208	4.52768e-07	0.39	0.73	texture feature
log-sigma-3-5-mm-3D_glszm_SizeZoneNonUniformityNormalized	0.58531	3.82292	5.60811e-07	0.39	0.73	texture feature
wavelet-HLH_glszm_LargeAreaHighGrayLevelEmphasis	0.58777	3.85167	3.95535e-07	0.39	0.73	texture feature
logarithm_ngtdm_Coarseness	0.59063	3.88557	3.39025e-07	0.4	0.73	texture feature
wavelet-HLH_ngtdm_Strength	0.59076	3.88711	3.36666e-07	0.4	0.73	texture feature
square_glcm_Contrast	0.59193	3.90115	3.15907e-07	0.4	0.74	texture feature
original_glrlm_LongRunLowGrayLevelEmphasis	0.59233	3.90593	3.09135e-07	0.4	0.74	texture feature
log-sigma-3-5-mm-3D_glszm_ZonePercentage	0.59253	3.90834	3.82708e-07	0.4	0.74	texture feature
wavelet-LLL_gldm_LargeDependenceHighGrayLevelEmphasis	0.5927	3.91041	3.02934e-07	0.4	0.74	texture feature
log-sigma-3-5-mm-3D_glcm_Contrast	0.5929	3.91278	3.75222e-07	0.4	0.74	texture feature
log-sigma-3-5-mm-3D_glcm_DifferenceAverage	0.59291	3.91295	3.74937e-07	0.4	0.74	texture feature
log-sigma-3-5-mm-3D_glcm_Id	0.59292	3.91301	3.74842e-07	0.4	0.74	texture feature
log-sigma-3-5-mm-3D_glcm_Idm	0.59292	3.91299	3.7488e-07	0.4	0.74	texture feature
log-sigma-3-5-mm-3D_glcm_InverseVariance	0.59293	3.9131	3.74688e-07	0.4	0.74	texture feature
wavelet-HHH_gldm_SmallDependenceLowGrayLevelEmphasis	0.59304	3.91449	2.97393e-07	0.4	0.74	texture feature
log-sigma-3-5-mm-3D_glcm_DifferenceVariance	0.59386	3.92436	3.56408e-07	0.4	0.74	texture feature
log-sigma-1-5-mm-3D_ngtdm_Strength	0.59418	3.92831	2.79391e-07	0.4	0.74	texture feature
square_glcm_JointAverage	0.59437	3.93057	2.76563e-07	0.4	0.74	texture feature
square_glcm_SumAverage	0.59437	3.93057	2.76563e-07	0.4	0.74	texture feature
log-sigma-0-5-mm-3D_glszm_GrayLevelVariance	0.597	3.96275	2.39254e-07	0.4	0.74	texture feature
log-sigma-2-5-mm-3D_glszm_LowGrayLevelZoneEmphasis	0.59786	3.97339	2.2809e-07	0.41	0.74	texture feature
wavelet-LLH_glcm_Imc2	0.59896	3.98704	2.14548e-07	0.41	0.74	texture feature
original_glrlm_RunEntropy	0.59963	3.99539	2.06676e-07	0.41	0.74	texture feature
log-sigma-3-5-mm-3D_glcm_DifferenceEntropy	0.59964	3.99556	2.60184e-07	0.41	0.74	texture feature
log-sigma-0-5-mm-3D_glszm_SizeZoneNonUniformityNormalized	0.60014	4.00179	2.00844e-07	0.41	0.74	texture feature
log-sigma-3-5-mm-3D_gldm_SmallDependenceEmphasis	0.60047	4.00584	2.48685e-07	0.41	0.74	texture feature
wavelet-HLH_glcm_Imc1	0.60093	4.01168	1.92158e-07	0.41	0.74	texture feature
wavelet-LLL_glcm_MaximumProbability	0.60174	4.02184	1.83643e-07	0.41	0.74	texture feature
square_glrlm_GrayLevelVariance	0.60217	4.02728	1.79242e-07	0.41	0.74	texture feature
log-sigma-2-5-mm-3D_glcm_MCC	0.60231	4.02906	1.77822e-07	0.41	0.74	texture feature
wavelet-HLH_glcm_MaximumProbability	0.60246	4.03088	1.76386e-07	0.41	0.74	texture feature
log-sigma-3-5-mm-3D_glcm_Idmn	0.60345	4.04352	2.10818e-07	0.41	0.74	texture feature
wavelet-HHL_glrlm_LongRunLowGrayLevelEmphasis	0.60513	4.06501	1.51563e-07	0.41	0.74	texture feature
wavelet-LHH_glszm_ZonePercentage	0.60651	4.08271	1.40131e-07	0.42	0.75	texture feature
wavelet-LLL_glcm_DifferenceVariance	0.60732	4.09315	1.33807e-07	0.42	0.75	texture feature
logarithm_gldm_DependenceVariance	0.60824	4.10518	1.26883e-07	0.42	0.75	texture feature
wavelet-HHH_glszm_HighGrayLevelZoneEmphasis	0.60849	4.10847	1.25056e-07	0.42	0.75	texture feature
log-sigma-1-5-mm-3D_gldm_DependenceVariance	0.60854	4.10913	1.24689e-07	0.42	0.75	texture feature
log-sigma-2-5-mm-3D_glrlm_ShortRunLowGrayLevelEmphasis	0.60908	4.11608	1.20928e-07	0.42	0.75	texture feature
square_glcm_Imc2	0.60972	4.12455	1.16498e-07	0.42	0.75	texture feature
log-sigma-1-5-mm-3D_glszm_SizeZoneNonUniformity	0.61177	4.15164	1.03426e-07	0.42	0.75	texture feature
wavelet-LHL_glcm_Contrast	0.61182	4.15231	1.0312e-07	0.42	0.75	texture feature
wavelet-LLH_glcm_ClusterTendency	0.61186	4.15272	1.02938e-07	0.42	0.75	texture feature
wavelet-HHL_glszm_SmallAreaEmphasis	0.61244	4.16051	9.9481e-08	0.42	0.75	texture feature
wavelet-LHH_glcm_InverseVariance	0.61259	4.16248	9.86249e-08	0.42	0.75	texture feature
log-sigma-0-5-mm-3D_glcm_MaximumProbability	0.61347	4.17418	9.37015e-08	0.43	0.75	texture feature
wavelet-LLL_glcm_JointEnergy	0.61351	4.17474	9.34722e-08	0.43	0.75	texture feature
square_glszm_ZonePercentage	0.61439	4.18652	8.87805e-08	0.43	0.75	texture feature
wavelet-LLH_glszm_LowGrayLevelZoneEmphasis	0.61736	4.22689	7.44639e-08	0.43	0.75	texture feature
original_gldm_LargeDependenceLowGrayLevelEmphasis	0.61924	4.25267	6.65865e-08	0.43	0.75	texture feature
wavelet-LHL_glcm_DifferenceEntropy	0.62022	4.26618	6.28051e-08	0.43	0.76	texture feature
wavelet-LLH_glrlm_ShortRunLowGrayLevelEmphasis	0.62027	4.26683	6.26279e-08	0.43	0.76	texture feature
wavelet-LLL_ngtdm_Contrast	0.62043	4.26916	6.20003e-08	0.43	0.76	texture feature
wavelet-LLH_gldm_LowGrayLevelEmphasis	0.62117	4.27947	5.93014e-08	0.44	0.76	texture feature
wavelet-HHL_ngtdm_Complexity	0.62275	4.30147	5.39361e-08	0.44	0.76	texture feature
log-sigma-3-5-mm-3D_glcm_Idn	0.623	4.30502	6.8469e-08	0.44	0.76	texture feature
wavelet-LHL_glcm_Idn	0.62478	4.33026	4.76615e-08	0.44	0.76	texture feature
wavelet-LHH_glszm_LargeAreaEmphasis	0.62511	4.33485	4.67329e-08	0.44	0.76	texture feature
wavelet-LLH_glrlm_LowGrayLevelRunEmphasis	0.62533	4.33796	4.61134e-08	0.44	0.76	texture feature
wavelet-HLH_gldm_SmallDependenceHighGrayLevelEmphasis	0.62628	4.35155	4.35076e-08	0.44	0.76	texture feature
wavelet-LHL_glcm_Idm	0.62662	4.35647	4.26013e-08	0.44	0.76	texture feature
wavelet-LHH_glszm_ZoneVariance	0.62766	4.37144	3.99639e-08	0.44	0.76	texture feature
log-sigma-0-5-mm-3D_glcm_Idn	0.62805	4.37714	3.90049e-08	0.44	0.76	texture feature
log-sigma-3-5-mm-3D_glcm_ClusterShade	0.62808	4.37748	5.04655e-08	0.44	0.76	texture feature
wavelet-HHL_gldm_LargeDependenceLowGrayLevelEmphasis	0.6284	4.38208	3.81913e-08	0.45	0.76	texture feature
log-sigma-0-5-mm-3D_glrlm_GrayLevelVariance	0.62841	4.38232	3.81528e-08	0.45	0.76	texture feature
wavelet-LHL_glcm_Id	0.62869	4.38627	3.75165e-08	0.45	0.76	texture feature
wavelet-LHH_glszm_GrayLevelNonUniformityNormalized	0.62937	4.39625	3.59566e-08	0.45	0.76	texture feature
wavelet-LHL_glcm_DifferenceAverage	0.62969	4.40084	3.52617e-08	0.45	0.76	texture feature
log-sigma-0-5-mm-3D_glrlm_GrayLevelNonUniformityNormalized	0.63015	4.40758	3.42663e-08	0.45	0.76	texture feature
wavelet-LHL_glcm_Idmn	0.63042	4.41148	3.37036e-08	0.45	0.76	texture feature
square_gldm_SmallDependenceEmphasis	0.63169	4.43022	3.11292e-08	0.45	0.76	texture feature
square_gldm_LowGrayLevelEmphasis	0.63217	4.43725	3.02171e-08	0.45	0.76	texture feature
wavelet-LLL_gldm_DependenceNonUniformityNormalized	0.63273	4.44562	2.91658e-08	0.45	0.76	texture feature
wavelet-LHH_glcm_Imc2	0.63308	4.45082	2.85327e-08	0.45	0.76	texture feature
wavelet-LLH_glrlm_LongRunLowGrayLevelEmphasis	0.63312	4.4514	2.84621e-08	0.45	0.76	texture feature
wavelet-LLL_glcm_Contrast	0.63339	4.45539	2.79867e-08	0.45	0.76	texture feature
wavelet-LLH_glszm_SmallAreaEmphasis	0.63377	4.461	2.73327e-08	0.45	0.76	texture feature
wavelet-LLH_gldm_LargeDependenceLowGrayLevelEmphasis	0.63801	4.52509	2.0881e-08	0.46	0.77	texture feature
wavelet-HLL_glszm_GrayLevelVariance	0.63821	4.528	2.06285e-08	0.46	0.77	texture feature
logarithm_glrlm_LongRunEmphasis	0.63872	4.53585	1.99628e-08	0.46	0.77	texture feature
log-sigma-2-5-mm-3D_glszm_GrayLevelVariance	0.63956	4.54878	1.89132e-08	0.46	0.77	texture feature
log-sigma-3-5-mm-3D_glrlm_GrayLevelNonUniformityNormalized	0.63963	4.54978	2.47055e-08	0.46	0.77	texture feature
exponential_glrlm_ShortRunLowGrayLevelEmphasis	0.63965	4.55009	1.88106e-08	0.46	0.77	texture feature
wavelet-LLL_glcm_Idn	0.63974	4.55152	1.86985e-08	0.46	0.77	texture feature
square_glszm_SmallAreaEmphasis	0.64171	4.58204	1.64679e-08	0.46	0.77	texture feature
wavelet-LLL_glcm_InverseVariance	0.64318	4.60506	1.49678e-08	0.47	0.77	texture feature
square_glcm_DifferenceVariance	0.64593	4.64863	1.25028e-08	0.47	0.77	texture feature
log-sigma-0-5-mm-3D_glszm_ZoneEntropy	0.64622	4.6533	1.22645e-08	0.47	0.77	texture feature
log-sigma-3-5-mm-3D_glrlm_ShortRunLowGrayLevelEmphasis	0.64757	4.67486	1.48516e-08	0.47	0.78	texture feature
log-sigma-1-5-mm-3D_glrlm_GrayLevelVariance	0.64794	4.68084	1.09519e-08	0.47	0.77	texture feature
log-sigma-2-5-mm-3D_glrlm_GrayLevelVariance	0.64815	4.68419	1.08024e-08	0.47	0.77	texture feature
wavelet-HHL_glszm_SizeZoneNonUniformityNormalized	0.6483	4.68674	1.06902e-08	0.47	0.77	texture feature
wavelet-HLL_glcm_DifferenceVariance	0.6494	4.70447	9.94138e-09	0.47	0.78	texture feature
wavelet-HHL_glszm_LargeAreaHighGrayLevelEmphasis	0.6529	4.76202	7.86261e-09	0.48	0.78	texture feature
wavelet-HLH_glcm_ClusterProminence	0.65359	4.77345	7.50602e-09	0.48	0.78	texture feature
log-sigma-2-5-mm-3D_glcm_ClusterProminence	0.65438	4.78674	7.11241e-09	0.48	0.78	texture feature
log-sigma-0-5-mm-3D_ngtdm_Strength	0.65457	4.78989	7.02225e-09	0.48	0.78	texture feature
wavelet-LHL_glcm_Imc1	0.65648	4.82204	6.16698e-09	0.48	0.78	texture feature
original_glcm_Idmn	0.65701	4.83104	5.94744e-09	0.48	0.78	texture feature
wavelet-LLH_gldm_DependenceNonUniformityNormalized	0.65733	4.83655	5.81699e-09	0.48	0.78	texture feature
original_ngtdm_Complexity	0.65771	4.84296	5.66886e-09	0.48	0.78	texture feature
wavelet-LLH_glszm_SizeZoneNonUniformityNormalized	0.65784	4.84526	5.61677e-09	0.48	0.78	texture feature
wavelet-HLL_ngtdm_Strength	0.65785	4.84534	5.61499e-09	0.48	0.78	texture feature
original_glcm_DifferenceVariance	0.65889	4.86322	5.2259e-09	0.49	0.78	texture feature
logarithm_ngtdm_Contrast	0.65971	4.87732	4.93876e-09	0.49	0.78	texture feature
wavelet-HLL_glcm_Imc2	0.66149	4.90826	4.36435e-09	0.49	0.78	texture feature
original_gldm_DependenceVariance	0.66215	4.91979	4.16819e-09	0.49	0.78	texture feature
wavelet-HHH_glcm_DifferenceVariance	0.66537	4.97677	3.32452e-09	0.49	0.79	texture feature
original_ngtdm_Contrast	0.66557	4.98025	3.27902e-09	0.5	0.79	texture feature
square_glrlm_HighGrayLevelRunEmphasis	0.66607	4.98935	3.16326e-09	0.5	0.79	texture feature
log-sigma-2-5-mm-3D_gldm_SmallDependenceLowGrayLevelEmphasis	0.66645	4.99604	3.08077e-09	0.5	0.79	texture feature
wavelet-HHH_glszm_SmallAreaHighGrayLevelEmphasis	0.66696	5.00529	2.97041e-09	0.5	0.79	texture feature
log-sigma-0-5-mm-3D_gldm_DependenceEntropy	0.66811	5.02607	2.73708e-09	0.5	0.79	texture feature
wavelet-HLH_glcm_MCC	0.66828	5.02923	2.70331e-09	0.5	0.79	texture feature
wavelet-HLL_gldm_DependenceNonUniformityNormalized	0.66911	5.04437	2.54731e-09	0.5	0.79	texture feature
wavelet-HHH_glcm_DifferenceEntropy	0.67049	5.06965	2.30714e-09	0.5	0.79	texture feature
log-sigma-3-5-mm-3D_glcm_Imc1	0.67268	5.1103	2.68304e-09	0.5	0.79	texture feature
log-sigma-2-5-mm-3D_glrlm_ShortRunEmphasis	0.67312	5.11839	1.9078e-09	0.51	0.79	texture feature
log-sigma-3-5-mm-3D_glrlm_ShortRunEmphasis	0.67479	5.14995	2.30623e-09	0.51	0.79	texture feature
logarithm_glcm_MaximumProbability	0.67492	5.15228	1.67278e-09	0.51	0.79	texture feature
square_glcm_DifferenceAverage	0.67649	5.18218	1.49018e-09	0.51	0.79	texture feature
wavelet-HHL_glszm_GrayLevelNonUniformityNormalized	0.67721	5.19606	1.41255e-09	0.51	0.79	texture feature
wavelet-HLH_glszm_SmallAreaEmphasis	0.67829	5.21674	1.30458e-09	0.51	0.8	texture feature
logarithm_glcm_JointEnergy	0.67863	5.22331	1.27203e-09	0.51	0.8	texture feature
wavelet-HLL_glcm_ClusterTendency	0.67986	5.2472	1.16075e-09	0.51	0.8	texture feature
wavelet-HHH_ngtdm_Complexity	0.68115	5.27245	1.05395e-09	0.52	0.8	texture feature
wavelet-LHH_glrlm_RunEntropy	0.68364	5.32196	8.72976e-10	0.52	0.8	texture feature
log-sigma-3-5-mm-3D_ngtdm_Complexity	0.68433	5.33571	1.14591e-09	0.52	0.8	texture feature
square_glszm_SmallAreaLowGrayLevelEmphasis	0.68555	5.36023	7.55273e-10	0.52	0.8	texture feature
original_glcm_Idn	0.6871	5.39175	6.7066e-10	0.52	0.8	texture feature
original_gldm_DependenceNonUniformityNormalized	0.68809	5.41215	6.21172e-10	0.53	0.8	texture feature
log-sigma-1-5-mm-3D_glszm_ZonePercentage	0.6886	5.42259	5.97307e-10	0.53	0.8	texture feature
square_glszm_ZoneEntropy	0.69234	5.50072	4.4628e-10	0.53	0.8	texture feature
square_glcm_MaximumProbability	0.69312	5.51721	4.1979e-10	0.53	0.81	texture feature
log-sigma-3-5-mm-3D_glszm_LowGrayLevelZoneEmphasis	0.69399	5.53584	5.48747e-10	0.53	0.81	texture feature
original_glcm_Contrast	0.69415	5.53923	3.86929e-10	0.53	0.81	texture feature
wavelet-HHH_ngtdm_Contrast	0.69477	5.55253	3.68366e-10	0.54	0.81	texture feature
wavelet-HHL_glcm_MCC	0.69478	5.55265	3.68208e-10	0.54	0.81	texture feature
log-sigma-1-5-mm-3D_glrlm_ShortRunEmphasis	0.69539	5.56572	3.50881e-10	0.54	0.81	texture feature
square_glcm_Idm	0.69559	5.57007	3.45302e-10	0.54	0.81	texture feature
wavelet-HLL_gldm_DependenceVariance	0.69559	5.57001	3.45372e-10	0.54	0.81	texture feature
wavelet-HLL_glrlm_GrayLevelVariance	0.69619	5.58299	3.29259e-10	0.54	0.81	texture feature
squareroot_gldm_DependenceEntropy	0.6981	5.62461	2.82627e-10	0.54	0.81	texture feature
wavelet-HLL_glcm_Contrast	0.69848	5.63307	2.74016e-10	0.54	0.81	texture feature
wavelet-HHH_glcm_Idn	0.69851	5.63374	2.73342e-10	0.54	0.81	texture feature
wavelet-HLL_glcm_SumSquares	0.69871	5.63808	2.69044e-10	0.54	0.81	texture feature
squareroot_glszm_ZoneEntropy	0.69965	5.659	2.49257e-10	0.54	0.81	texture feature
squareroot_gldm_DependenceNonUniformityNormalized	0.6997	5.66003	2.48322e-10	0.54	0.81	texture feature
wavelet-LHL_ngtdm_Strength	0.70193	5.70981	2.07224e-10	0.54	0.81	texture feature
log-sigma-1-5-mm-3D_glszm_ZoneEntropy	0.70214	5.71464	2.03628e-10	0.55	0.81	texture feature
squareroot_glcm_InverseVariance	0.70233	5.7188	2.00584e-10	0.55	0.81	texture feature
wavelet-HHH_glszm_SmallAreaLowGrayLevelEmphasis	0.7024	5.72043	1.99406e-10	0.55	0.81	texture feature
wavelet-HHH_glcm_Idmn	0.70249	5.72248	1.97932e-10	0.55	0.81	texture feature
log-sigma-0-5-mm-3D_gldm_DependenceVariance	0.70283	5.73009	1.92554e-10	0.55	0.81	texture feature
square_glrlm_RunLengthNonUniformityNormalized	0.70406	5.75818	1.73985e-10	0.55	0.81	texture feature
square_glcm_Id	0.70433	5.7644	1.70132e-10	0.55	0.81	texture feature
square_glrlm_ShortRunHighGrayLevelEmphasis	0.705	5.77976	1.60985e-10	0.55	0.81	texture feature
squareroot_ngtdm_Contrast	0.70508	5.78145	1.60008e-10	0.55	0.81	texture feature
wavelet-LHH_gldm_DependenceVariance	0.70539	5.78865	1.55919e-10	0.55	0.81	texture feature
square_gldm_SmallDependenceLowGrayLevelEmphasis	0.70557	5.79282	1.53603e-10	0.55	0.81	texture feature
wavelet-LLL_glcm_DifferenceAverage	0.7065	5.81428	1.42228e-10	0.55	0.81	texture feature
log-sigma-2-5-mm-3D_glszm_SizeZoneNonUniformity	0.70714	5.82928	1.34796e-10	0.55	0.81	texture feature
wavelet-HLL_gldm_GrayLevelVariance	0.70831	5.85652	1.22309e-10	0.55	0.82	texture feature
log-sigma-0-5-mm-3D_glszm_LargeAreaLowGrayLevelEmphasis	0.70846	5.86009	1.20759e-10	0.55	0.82	texture feature
wavelet-LLH_glcm_DifferenceAverage	0.70878	5.86771	1.17527e-10	0.55	0.82	texture feature
wavelet-LHH_glcm_Correlation	0.70901	5.87319	1.15258e-10	0.55	0.82	texture feature
squareroot_ngtdm_Coarseness	0.70968	5.88902	1.08956e-10	0.56	0.82	texture feature
wavelet-LLH_glszm_ZonePercentage	0.70994	5.89516	1.06606e-10	0.56	0.82	texture feature
wavelet-LLH_gldm_SmallDependenceEmphasis	0.71027	5.9029	1.0372e-10	0.56	0.82	texture feature
square_glszm_ZoneVariance	0.71182	5.94017	9.09067e-11	0.56	0.82	texture feature
wavelet-LHL_ngtdm_Contrast	0.71287	5.96549	8.31472e-11	0.56	0.82	texture feature
original_glszm_ZonePercentage	0.71327	5.97526	8.03377e-11	0.56	0.82	texture feature
log-sigma-3-5-mm-3D_glszm_SizeZoneNonUniformity	0.71475	6.01144	1.02025e-10	0.56	0.82	texture feature
wavelet-LLH_glszm_GrayLevelNonUniformityNormalized	0.71492	6.01554	6.97517e-11	0.56	0.82	texture feature
log-sigma-1-5-mm-3D_gldm_LargeDependenceEmphasis	0.71534	6.02588	6.72738e-11	0.56	0.82	texture feature
original_ngtdm_Coarseness	0.71693	6.06541	5.86092e-11	0.57	0.82	texture feature
wavelet-LLL_glszm_ZoneEntropy	0.71838	6.1017	5.1668e-11	0.57	0.82	texture feature
square_glcm_JointEntropy	0.71857	6.10657	5.08027e-11	0.57	0.82	texture feature
wavelet-HHH_glcm_SumEntropy	0.71887	6.11403	4.95073e-11	0.57	0.82	texture feature
log-sigma-0-5-mm-3D_ngtdm_Coarseness	0.72133	6.17695	3.98498e-11	0.57	0.82	texture feature
log-sigma-2-5-mm-3D_gldm_SmallDependenceEmphasis	0.72166	6.18547	3.87004e-11	0.57	0.82	texture feature
wavelet-HLH_glcm_Id	0.72201	6.19451	3.7517e-11	0.57	0.82	texture feature
wavelet-HLL_glszm_ZonePercentage	0.7221	6.19693	3.72078e-11	0.57	0.82	texture feature
log-sigma-1-5-mm-3D_glcm_ClusterProminence	0.72244	6.20566	3.61109e-11	0.57	0.83	texture feature
wavelet-LLL_gldm_DependenceVariance	0.72288	6.21706	3.47275e-11	0.57	0.83	texture feature
wavelet-LHH_ngtdm_Strength	0.72351	6.2336	3.28182e-11	0.58	0.83	texture feature
square_glszm_SizeZoneNonUniformityNormalized	0.72428	6.25366	3.06476e-11	0.58	0.83	texture feature
wavelet-HLH_glszm_GrayLevelVariance	0.72431	6.25462	3.05474e-11	0.58	0.83	texture feature
log-sigma-2-5-mm-3D_gldm_SmallDependenceHighGrayLevelEmphasis	0.72613	6.30263	2.59484e-11	0.58	0.83	texture feature
log-sigma-0-5-mm-3D_glcm_DifferenceVariance	0.72625	6.30602	2.56523e-11	0.58	0.83	texture feature
squareroot_glszm_LargeAreaLowGrayLevelEmphasis	0.72635	6.30852	2.54355e-11	0.58	0.83	texture feature
wavelet-LHL_ngtdm_Coarseness	0.72659	6.31511	2.48742e-11	0.58	0.83	texture feature
original_glcm_DifferenceEntropy	0.72734	6.33518	2.32428e-11	0.58	0.83	texture feature
wavelet-HLH_glcm_Idm	0.72823	6.35922	2.14318e-11	0.58	0.83	texture feature
wavelet-HLH_ngtdm_Coarseness	0.72831	6.36128	2.12837e-11	0.58	0.83	texture feature
wavelet-HLH_glcm_ClusterTendency	0.7294	6.391	1.92596e-11	0.58	0.83	texture feature
log-sigma-3-5-mm-3D_gldm_DependenceNonUniformityNormalized	0.72945	6.39227	2.82724e-11	0.58	0.83	texture feature
wavelet-HLH_glcm_Correlation	0.72965	6.39772	1.88306e-11	0.58	0.83	texture feature
wavelet-LLL_glcm_DifferenceEntropy	0.73012	6.41074	1.80264e-11	0.58	0.83	texture feature
log-sigma-3-5-mm-3D_glcm_JointAverage	0.73033	6.41652	2.6101e-11	0.58	0.83	texture feature
log-sigma-3-5-mm-3D_glcm_SumAverage	0.73033	6.41652	2.6101e-11	0.58	0.83	texture feature
wavelet-LLH_glszm_LargeAreaHighGrayLevelEmphasis	0.731	6.43486	1.66285e-11	0.59	0.83	texture feature
wavelet-HLH_glcm_SumSquares	0.73119	6.44007	1.63418e-11	0.59	0.83	texture feature
wavelet-HLH_glcm_DifferenceAverage	0.73175	6.45571	1.55109e-11	0.59	0.83	texture feature
wavelet-HHH_glszm_ZoneVariance	0.73242	6.47428	1.45809e-11	0.59	0.83	texture feature
wavelet-HLH_glcm_Contrast	0.73244	6.47496	1.45478e-11	0.59	0.83	texture feature
wavelet-HHH_ngtdm_Coarseness	0.73262	6.47997	1.43077e-11	0.59	0.83	texture feature
log-sigma-1-5-mm-3D_glrlm_RunPercentage	0.7363	6.58435	1.01321e-11	0.59	0.83	texture feature
wavelet-HLL_glcm_SumEntropy	0.73634	6.58561	1.00901e-11	0.59	0.83	texture feature
square_glcm_SumEntropy	0.7372	6.61034	9.30362e-12	0.59	0.83	texture feature
squareroot_glcm_MaximumProbability	0.73756	6.62078	8.99073e-12	0.59	0.84	texture feature
wavelet-HLH_glcm_Imc2	0.73767	6.62388	8.89994e-12	0.6	0.84	texture feature
wavelet-LLH_ngtdm_Coarseness	0.7382	6.63955	8.45527e-12	0.6	0.84	texture feature
log-sigma-3-5-mm-3D_glszm_ZoneEntropy	0.73956	6.67917	1.11323e-11	0.6	0.84	texture feature
wavelet-HLL_glcm_DifferenceEntropy	0.74061	6.71054	6.71029e-12	0.6	0.84	texture feature
wavelet-HHH_glcm_Correlation	0.74106	6.72371	6.42998e-12	0.6	0.84	texture feature
original_glcm_DifferenceAverage	0.74202	6.75249	5.85842e-12	0.6	0.84	texture feature
log-sigma-2-5-mm-3D_glcm_JointAverage	0.74207	6.75403	5.82954e-12	0.6	0.84	texture feature
log-sigma-2-5-mm-3D_glcm_SumAverage	0.74207	6.75403	5.82954e-12	0.6	0.84	texture feature
square_glcm_InverseVariance	0.74214	6.75601	5.79222e-12	0.6	0.84	texture feature
wavelet-HLH_glcm_DifferenceVariance	0.74283	6.7769	5.41505e-12	0.6	0.84	texture feature
wavelet-LHH_glrlm_RunLengthNonUniformityNormalized	0.74283	6.77684	5.416e-12	0.6	0.84	texture feature
square_glcm_JointEnergy	0.74331	6.7914	5.16807e-12	0.6	0.84	texture feature
squareroot_gldm_DependenceVariance	0.74517	6.84832	4.30596e-12	0.61	0.84	texture feature
wavelet-HLH_gldm_GrayLevelVariance	0.74583	6.86886	4.03264e-12	0.61	0.84	texture feature
wavelet-HHH_glszm_GrayLevelVariance	0.74591	6.87119	4.00283e-12	0.61	0.84	texture feature
wavelet-LHL_gldm_LargeDependenceEmphasis	0.74649	6.88913	3.7804e-12	0.61	0.84	texture feature
exponential_gldm_DependenceVariance	0.747	6.90516	3.59253e-12	0.61	0.84	texture feature
log-sigma-1-5-mm-3D_gldm_SmallDependenceEmphasis	0.74948	6.98324	2.80598e-12	0.61	0.84	texture feature
log-sigma-0-5-mm-3D_gldm_SmallDependenceEmphasis	0.74974	6.99167	2.73245e-12	0.61	0.84	texture feature
log-sigma-2-5-mm-3D_ngtdm_Complexity	0.75012	7.00389	2.62939e-12	0.61	0.84	texture feature
log-sigma-1-5-mm-3D_glrlm_LongRunEmphasis	0.75068	7.02198	2.48406e-12	0.61	0.84	texture feature
wavelet-LHH_ngtdm_Coarseness	0.75218	7.0704	2.13459e-12	0.62	0.84	texture feature
log-sigma-0-5-mm-3D_glszm_ZonePercentage	0.75234	7.0756	2.10017e-12	0.62	0.84	texture feature
wavelet-HLL_glcm_MaximumProbability	0.75246	7.07934	2.07579e-12	0.62	0.85	texture feature
square_glcm_Idmn	0.75286	7.09273	1.99092e-12	0.62	0.85	texture feature
wavelet-LHL_glrlm_RunLengthNonUniformityNormalized	0.75318	7.10294	1.92859e-12	0.62	0.85	texture feature
logarithm_ngtdm_Strength	0.75449	7.14633	1.68541e-12	0.62	0.85	texture feature
wavelet-HHH_gldm_SmallDependenceHighGrayLevelEmphasis	0.75651	7.21399	1.36753e-12	0.62	0.85	texture feature
wavelet-LHL_glrlm_ShortRunEmphasis	0.75697	7.22951	1.30381e-12	0.62	0.85	texture feature
wavelet-HLL_ngtdm_Coarseness	0.75709	7.23356	1.28766e-12	0.62	0.85	texture feature
wavelet-HLL_glrlm_GrayLevelNonUniformityNormalized	0.7572	7.2373	1.27298e-12	0.62	0.85	texture feature
square_glrlm_RunLengthNonUniformity	0.75791	7.26147	1.18202e-12	0.62	0.85	texture feature
wavelet-HLH_glcm_JointEnergy	0.75826	7.27325	1.14014e-12	0.62	0.85	texture feature
wavelet-LLL_glszm_ZonePercentage	0.75854	7.28298	1.10672e-12	0.62	0.85	texture feature
wavelet-LHH_glrlm_ShortRunEmphasis	0.75869	7.28818	1.08925e-12	0.63	0.85	texture feature
logarithm_gldm_DependenceNonUniformityNormalized	0.75875	7.2901	1.08289e-12	0.63	0.85	texture feature
log-sigma-0-5-mm-3D_glcm_DifferenceEntropy	0.75932	7.30982	1.01966e-12	0.63	0.85	texture feature
original_ngtdm_Strength	0.76033	7.34497	9.16217e-13	0.63	0.85	texture feature
wavelet-LLL_glcm_Idm	0.76039	7.34704	9.10485e-13	0.63	0.85	texture feature
wavelet-LLL_glcm_Id	0.76086	7.36345	8.66241e-13	0.63	0.85	texture feature
original_glcm_Idm	0.76088	7.36402	8.64745e-13	0.63	0.85	texture feature
original_glcm_Id	0.76188	7.39928	7.7722e-13	0.63	0.85	texture feature
squareroot_glcm_JointEnergy	0.76295	7.43715	6.93335e-13	0.63	0.85	texture feature
wavelet-LHL_glcm_Imc2	0.7632	7.446	6.75121e-13	0.63	0.85	texture feature
log-sigma-1-5-mm-3D_glrlm_RunLengthNonUniformityNormalized	0.76389	7.47046	6.2731e-13	0.63	0.85	texture feature
wavelet-HLL_glcm_JointEntropy	0.76399	7.47423	6.20257e-13	0.63	0.85	texture feature
wavelet-HLH_glrlm_GrayLevelVariance	0.76402	7.47541	6.18063e-13	0.63	0.85	texture feature
wavelet-HLL_glcm_DifferenceAverage	0.76425	7.48372	6.02858e-13	0.63	0.85	texture feature
log-sigma-1-5-mm-3D_glrlm_LongRunHighGrayLevelEmphasis	0.7652	7.51801	5.44097e-13	0.63	0.85	texture feature
log-sigma-2-5-mm-3D_glrlm_ShortRunHighGrayLevelEmphasis	0.7652	7.51807	5.44002e-13	0.63	0.85	texture feature
logarithm_gldm_LargeDependenceEmphasis	0.76547	7.52759	5.28754e-13	0.63	0.85	texture feature
square_glrlm_RunPercentage	0.76568	7.53546	5.1649e-13	0.64	0.85	texture feature
wavelet-LHH_gldm_DependenceEntropy	0.76568	7.53544	5.16525e-13	0.64	0.85	texture feature
log-sigma-0-5-mm-3D_glcm_Contrast	0.76569	7.53568	5.16156e-13	0.64	0.85	texture feature
squareroot_gldm_LargeDependenceHighGrayLevelEmphasis	0.76636	7.56024	4.79766e-13	0.64	0.85	texture feature
square_glcm_Idn	0.76672	7.57342	4.61338e-13	0.64	0.85	texture feature
log-sigma-3-5-mm-3D_gldm_LargeDependenceEmphasis	0.76719	7.59079	6.88905e-13	0.64	0.86	texture feature
wavelet-HHL_ngtdm_Coarseness	0.76725	7.59305	4.35236e-13	0.64	0.85	texture feature
wavelet-LHL_glrlm_RunPercentage	0.76754	7.60358	4.21869e-13	0.64	0.85	texture feature
wavelet-LLH_glcm_DifferenceEntropy	0.76795	7.61883	4.0326e-13	0.64	0.86	texture feature
wavelet-HHH_glcm_JointEntropy	0.76837	7.63457	3.84941e-13	0.64	0.86	texture feature
wavelet-HLH_glcm_SumEntropy	0.76944	7.67459	3.42134e-13	0.64	0.86	texture feature
wavelet-HLL_gldm_SmallDependenceEmphasis	0.77056	7.71673	3.0234e-13	0.64	0.86	texture feature
wavelet-HLH_glcm_JointEntropy	0.771	7.73367	2.87722e-13	0.64	0.86	texture feature
square_glcm_DifferenceEntropy	0.77116	7.73958	2.82795e-13	0.64	0.86	texture feature
log-sigma-3-5-mm-3D_glszm_GrayLevelVariance	0.77278	7.80188	3.7477e-13	0.64	0.86	texture feature
squareroot_ngtdm_Strength	0.77302	7.81129	2.29507e-13	0.65	0.86	texture feature
wavelet-HLH_glcm_DifferenceEntropy	0.77527	7.89977	1.77738e-13	0.65	0.86	texture feature
wavelet-HHH_glcm_Imc1	0.77628	7.9398	1.58435e-13	0.65	0.86	texture feature
square_glrlm_LowGrayLevelRunEmphasis	0.77725	7.97859	1.41798e-13	0.65	0.86	texture feature
wavelet-HHH_glcm_ClusterTendency	0.77787	8.00386	1.31937e-13	0.65	0.86	texture feature
square_gldm_LargeDependenceLowGrayLevelEmphasis	0.77812	8.01372	1.28285e-13	0.65	0.86	texture feature
wavelet-LHL_glrlm_LongRunEmphasis	0.77817	8.01581	1.27524e-13	0.65	0.86	texture feature
square_gldm_DependenceVariance	0.77989	8.08622	1.04444e-13	0.66	0.86	texture feature
wavelet-HLL_glcm_JointEnergy	0.78057	8.11453	9.64227e-14	0.66	0.86	texture feature
squareroot_glrlm_RunEntropy	0.78073	8.12108	9.46587e-14	0.66	0.86	texture feature
original_gldm_SmallDependenceEmphasis	0.78085	8.12628	9.32806e-14	0.66	0.86	texture feature
wavelet-HHH_glszm_SmallAreaEmphasis	0.78158	8.15677	8.56171e-14	0.66	0.86	texture feature
log-sigma-0-5-mm-3D_glszm_LargeAreaEmphasis	0.78199	8.17407	8.15612e-14	0.66	0.86	texture feature
log-sigma-2-5-mm-3D_glszm_LargeAreaLowGrayLevelEmphasis	0.78226	8.18508	7.90843e-14	0.66	0.86	texture feature
wavelet-HHL_glrlm_RunEntropy	0.78262	8.20037	7.57716e-14	0.66	0.86	texture feature
log-sigma-0-5-mm-3D_glszm_ZoneVariance	0.78321	8.2254	7.06549e-14	0.66	0.87	texture feature
wavelet-LHL_glrlm_RunVariance	0.78325	8.22725	7.02917e-14	0.66	0.87	texture feature
exponential_glrlm_RunPercentage	0.78342	8.23437	6.89093e-14	0.66	0.87	texture feature
logarithm_gldm_DependenceEntropy	0.78382	8.25147	6.57057e-14	0.66	0.87	texture feature
wavelet-LLH_glcm_MaximumProbability	0.78486	8.29627	5.80185e-14	0.66	0.87	texture feature
wavelet-HLH_glrlm_GrayLevelNonUniformityNormalized	0.78491	8.2983	5.76933e-14	0.66	0.87	texture feature
wavelet-LHL_glszm_ZonePercentage	0.78494	8.29981	5.74518e-14	0.66	0.87	texture feature
square_glrlm_GrayLevelNonUniformityNormalized	0.786	8.34576	5.05982e-14	0.66	0.87	texture feature
square_gldm_LargeDependenceEmphasis	0.78607	8.34864	5.0197e-14	0.66	0.87	texture feature
log-sigma-3-5-mm-3D_glrlm_RunPercentage	0.78942	8.49736	5.48721e-14	0.67	0.87	texture feature
log-sigma-2-5-mm-3D_gldm_DependenceNonUniformityNormalized	0.7896	8.5059	3.26338e-14	0.67	0.87	texture feature
wavelet-HHL_ngtdm_Strength	0.79014	8.53016	3.05525e-14	0.67	0.87	texture feature
wavelet-HLH_glszm_ZonePercentage	0.79095	8.56691	2.76587e-14	0.67	0.87	texture feature
wavelet-HHH_glcm_InverseVariance	0.79257	8.64183	2.26023e-14	0.67	0.87	texture feature
wavelet-HHL_glszm_ZoneEntropy	0.79439	8.72729	1.79833e-14	0.68	0.87	texture feature
wavelet-LLL_ngtdm_Coarseness	0.7947	8.74203	1.72907e-14	0.68	0.87	texture feature
wavelet-LHH_glrlm_RunPercentage	0.79535	8.77301	1.59242e-14	0.68	0.87	texture feature
logarithm_glcm_Idmn	0.79539	8.77469	1.58533e-14	0.68	0.87	texture feature
wavelet-LLH_glszm_LargeAreaLowGrayLevelEmphasis	0.79552	8.78079	1.5599e-14	0.68	0.87	texture feature
wavelet-HLH_glrlm_RunLengthNonUniformityNormalized	0.79631	8.81875	1.41072e-14	0.68	0.87	texture feature
squareroot_glcm_Idmn	0.80028	9.01377	8.46198e-15	0.69	0.88	texture feature
wavelet-LLH_glcm_Idm	0.80056	9.02798	8.15547e-15	0.69	0.88	texture feature
log-sigma-2-5-mm-3D_gldm_LargeDependenceEmphasis	0.80066	9.03294	8.05126e-15	0.69	0.88	texture feature
exponential_glrlm_RunLengthNonUniformityNormalized	0.80095	9.04791	7.74471e-15	0.69	0.88	texture feature
wavelet-LLH_glszm_ZoneEntropy	0.801	9.05008	7.70132e-15	0.69	0.88	texture feature
wavelet-LLH_glcm_Id	0.80162	9.08147	7.10065e-15	0.69	0.88	texture feature
log-sigma-2-5-mm-3D_glszm_ZoneEntropy	0.80293	9.14883	5.96968e-15	0.69	0.88	texture feature
log-sigma-0-5-mm-3D_glcm_DifferenceAverage	0.8031	9.15749	5.83846e-15	0.69	0.88	texture feature
wavelet-LHH_glszm_LargeAreaLowGrayLevelEmphasis	0.80318	9.16133	5.7813e-15	0.69	0.88	texture feature
log-sigma-3-5-mm-3D_gldm_SmallDependenceHighGrayLevelEmphasis	0.80321	9.1631	9.74318e-15	0.69	0.88	texture feature
logarithm_glcm_Idn	0.80322	9.16386	5.74378e-15	0.69	0.88	texture feature
exponential_gldm_LargeDependenceLowGrayLevelEmphasis	0.80348	9.17726	5.54994e-15	0.69	0.88	texture feature
exponential_gldm_LargeDependenceEmphasis	0.80439	9.2246	4.91729e-15	0.69	0.88	texture feature
square_glrlm_ShortRunEmphasis	0.80521	9.26755	4.4078e-15	0.69	0.88	texture feature
wavelet-HHH_glcm_SumSquares	0.80555	9.2855	4.21132e-15	0.69	0.88	texture feature
log-sigma-1-5-mm-3D_glrlm_RunVariance	0.80643	9.33201	3.74328e-15	0.69	0.88	texture feature
wavelet-HLH_gldm_SmallDependenceEmphasis	0.80758	9.39418	3.20013e-15	0.7	0.88	texture feature
wavelet-HHL_ngtdm_Busyness	0.80819	9.42678	2.94861e-15	0.7	0.88	texture feature
exponential_gldm_LargeDependenceHighGrayLevelEmphasis	0.80825	9.43001	2.92479e-15	0.7	0.88	texture feature
wavelet-HLL_glcm_Idm	0.80839	9.43786	2.86779e-15	0.7	0.88	texture feature
wavelet-LHH_gldm_LargeDependenceEmphasis	0.80913	9.4783	2.59192e-15	0.7	0.88	texture feature
wavelet-HHH_glrlm_RunEntropy	0.81029	9.54238	2.20959e-15	0.7	0.88	texture feature
log-sigma-2-5-mm-3D_glrlm_RunLengthNonUniformityNormalized	0.81066	9.56302	2.09927e-15	0.7	0.88	texture feature
wavelet-LHL_glszm_LargeAreaHighGrayLevelEmphasis	0.8112	9.5934	1.94717e-15	0.7	0.88	texture feature
log-sigma-0-5-mm-3D_glcm_Idm	0.81269	9.67767	1.582e-15	0.7	0.88	texture feature
wavelet-HLL_glcm_Id	0.81446	9.7795	1.23327e-15	0.71	0.89	texture feature
wavelet-LHL_glcm_Correlation	0.81472	9.79451	1.18901e-15	0.71	0.89	texture feature
wavelet-LLH_gldm_DependenceEntropy	0.81582	9.85889	1.01709e-15	0.71	0.89	texture feature
log-sigma-0-5-mm-3D_glcm_MCC	0.81631	9.88819	9.47559e-16	0.71	0.89	texture feature
wavelet-HHH_glcm_Contrast	0.81683	9.91882	8.80127e-16	0.71	0.89	texture feature
log-sigma-3-5-mm-3D_glrlm_RunLengthNonUniformityNormalized	0.81694	9.92565	1.51399e-15	0.71	0.89	texture feature
squareroot_glszm_ZonePercentage	0.81718	9.93953	8.37349e-16	0.71	0.89	texture feature
squareroot_glcm_Idn	0.81722	9.94212	8.32145e-16	0.71	0.89	texture feature
log-sigma-3-5-mm-3D_glszm_GrayLevelNonUniformity	0.81757	9.96308	1.3859e-15	0.71	0.89	texture feature
log-sigma-0-5-mm-3D_glcm_Id	0.81795	9.98579	7.49383e-16	0.71	0.89	texture feature
square_gldm_LargeDependenceHighGrayLevelEmphasis	0.81841	10.0136	7.01095e-16	0.71	0.89	texture feature
log-sigma-2-5-mm-3D_glrlm_RunPercentage	0.81893	10.0455	6.49687e-16	0.71	0.89	texture feature
wavelet-HHH_glcm_Imc2	0.81956	10.0843	5.92464e-16	0.71	0.89	texture feature
log-sigma-0-5-mm-3D_glrlm_RunEntropy	0.81998	10.1096	5.57883e-16	0.71	0.89	texture feature
log-sigma-0-5-mm-3D_gldm_DependenceNonUniformityNormalized	0.82071	10.1552	5.00844e-16	0.72	0.89	texture feature
square_glrlm_ShortRunLowGrayLevelEmphasis	0.82122	10.1867	4.65003e-16	0.72	0.89	texture feature
wavelet-HLH_glrlm_RunPercentage	0.82268	10.279	3.74376e-16	0.72	0.89	texture feature
wavelet-HHH_glszm_SizeZoneNonUniformity	0.82718	10.573	1.89712e-16	0.73	0.89	texture feature
logarithm_glszm_LargeAreaEmphasis	0.82779	10.6138	1.72816e-16	0.73	0.89	texture feature
wavelet-HLH_glrlm_ShortRunEmphasis	0.82783	10.6167	1.71693e-16	0.73	0.89	texture feature
logarithm_glszm_ZoneVariance	0.82785	10.6176	1.71356e-16	0.73	0.89	texture feature
wavelet-HHL_glcm_InverseVariance	0.82895	10.6926	1.44505e-16	0.73	0.89	texture feature
wavelet-LLH_glrlm_RunLengthNonUniformityNormalized	0.82921	10.7102	1.38862e-16	0.73	0.89	texture feature
wavelet-HHH_glrlm_GrayLevelNonUniformityNormalized	0.82941	10.7241	1.34553e-16	0.73	0.89	texture feature
log-sigma-3-5-mm-3D_glrlm_GrayLevelVariance	0.82982	10.752	2.2834e-16	0.73	0.9	texture feature
wavelet-HLH_gldm_LargeDependenceEmphasis	0.82987	10.7555	1.25361e-16	0.73	0.9	texture feature
wavelet-HHL_gldm_DependenceVariance	0.83005	10.7681	1.21842e-16	0.73	0.9	texture feature
wavelet-LLH_ngtdm_Busyness	0.83012	10.7728	1.20573e-16	0.73	0.9	texture feature
wavelet-LHL_gldm_SmallDependenceEmphasis	0.83031	10.7862	1.16978e-16	0.73	0.9	texture feature
wavelet-LLH_glcm_JointEntropy	0.83035	10.7887	1.16338e-16	0.73	0.9	texture feature
wavelet-LLH_glszm_LargeAreaEmphasis	0.83093	10.8296	1.06119e-16	0.73	0.9	texture feature
wavelet-LLL_gldm_SmallDependenceEmphasis	0.83095	10.8309	1.05824e-16	0.73	0.9	texture feature
squareroot_glrlm_GrayLevelNonUniformityNormalized	0.83129	10.8545	1.00364e-16	0.73	0.9	texture feature
wavelet-LLH_glszm_ZoneVariance	0.83148	10.868	9.73759e-17	0.73	0.9	texture feature
logarithm_glrlm_RunPercentage	0.83182	10.8917	9.23585e-17	0.73	0.9	texture feature
wavelet-HHH_gldm_SmallDependenceEmphasis	0.83317	10.9885	7.44842e-17	0.73	0.9	texture feature
wavelet-HHH_glrlm_GrayLevelVariance	0.83352	11.0136	7.04558e-17	0.74	0.9	texture feature
wavelet-HHL_glszm_LargeAreaEmphasis	0.83352	11.0137	7.04471e-17	0.74	0.9	texture feature
wavelet-LLH_glcm_SumEntropy	0.83363	11.0212	6.92837e-17	0.74	0.9	texture feature
log-sigma-0-5-mm-3D_glcm_InverseVariance	0.83434	11.0726	6.18624e-17	0.74	0.9	texture feature
squareroot_glszm_LargeAreaHighGrayLevelEmphasis	0.83474	11.1018	5.80079e-17	0.74	0.9	texture feature
log-sigma-2-5-mm-3D_glszm_HighGrayLevelZoneEmphasis	0.83493	11.1162	5.62044e-17	0.74	0.9	texture feature
logarithm_glrlm_RunEntropy	0.83521	11.1367	5.37347e-17	0.74	0.9	texture feature
wavelet-HHL_gldm_DependenceEntropy	0.83575	11.1767	4.9242e-17	0.74	0.9	texture feature
wavelet-HLL_glszm_LargeAreaLowGrayLevelEmphasis	0.83652	11.2342	4.34354e-17	0.74	0.9	texture feature
squareroot_glcm_SumEntropy	0.83668	11.2459	4.23474e-17	0.74	0.9	texture feature
log-sigma-0-5-mm-3D_glszm_LargeAreaHighGrayLevelEmphasis	0.83676	11.2515	4.1833e-17	0.74	0.9	texture feature
logarithm_glszm_ZoneEntropy	0.83708	11.2763	3.96477e-17	0.74	0.9	texture feature
wavelet-HHH_glcm_DifferenceAverage	0.83803	11.3481	3.39413e-17	0.74	0.9	texture feature
wavelet-HHL_glszm_ZoneVariance	0.83938	11.4518	2.71631e-17	0.74	0.9	texture feature
logarithm_glrlm_GrayLevelNonUniformityNormalized	0.84129	11.6015	1.97499e-17	0.75	0.9	texture feature
log-sigma-0-5-mm-3D_glcm_Imc2	0.84314	11.7499	1.44497e-17	0.75	0.9	texture feature
log-sigma-1-5-mm-3D_glrlm_RunEntropy	0.84326	11.7597	1.41579e-17	0.75	0.9	texture feature
wavelet-HLH_glszm_ZoneVariance	0.84329	11.762	1.40874e-17	0.75	0.9	texture feature
log-sigma-0-5-mm-3D_glcm_Imc1	0.8435	11.7792	1.35892e-17	0.75	0.9	texture feature
wavelet-HLH_glszm_LargeAreaEmphasis	0.84358	11.7861	1.33952e-17	0.75	0.9	texture feature
squareroot_glrlm_RunVariance	0.84383	11.8062	1.28465e-17	0.75	0.9	texture feature
log-sigma-2-5-mm-3D_glszm_LargeAreaHighGrayLevelEmphasis	0.84424	11.8402	1.19659e-17	0.75	0.9	texture feature
wavelet-HHH_glcm_Idm	0.84426	11.8417	1.19283e-17	0.75	0.9	texture feature
wavelet-HHH_gldm_GrayLevelVariance	0.84493	11.8976	1.06222e-17	0.75	0.9	texture feature
wavelet-HHH_glszm_GrayLevelNonUniformity	0.84536	11.9329	9.87377e-18	0.75	0.91	texture feature
wavelet-HLH_glrlm_RunEntropy	0.84608	11.9939	8.70585e-18	0.75	0.91	texture feature
wavelet-LLH_glrlm_GrayLevelNonUniformityNormalized	0.84629	12.0115	8.39534e-18	0.75	0.91	texture feature
log-sigma-2-5-mm-3D_glrlm_HighGrayLevelRunEmphasis	0.84988	12.3229	4.45597e-18	0.76	0.91	texture feature
logarithm_gldm_LargeDependenceHighGrayLevelEmphasis	0.85093	12.4161	3.69591e-18	0.76	0.91	texture feature
wavelet-HHH_glcm_Id	0.85095	12.4187	3.67693e-18	0.76	0.91	texture feature
log-sigma-3-5-mm-3D_glszm_HighGrayLevelZoneEmphasis	0.85101	12.4238	6.98995e-18	0.76	0.91	texture feature
wavelet-HHH_glcm_ClusterProminence	0.85123	12.4437	3.49743e-18	0.76	0.91	texture feature
wavelet-HLH_gldm_DependenceEntropy	0.8513	12.4495	3.4571e-18	0.76	0.91	texture feature
log-sigma-2-5-mm-3D_gldm_HighGrayLevelEmphasis	0.8513	12.4498	3.45546e-18	0.76	0.91	texture feature
log-sigma-1-5-mm-3D_glszm_GrayLevelNonUniformity	0.85162	12.4791	3.2593e-18	0.76	0.91	texture feature
wavelet-LLH_glrlm_RunPercentage	0.85182	12.4974	3.14251e-18	0.76	0.91	texture feature
wavelet-HLL_glrlm_RunLengthNonUniformityNormalized	0.85204	12.5171	3.02168e-18	0.76	0.91	texture feature
log-sigma-2-5-mm-3D_glcm_Autocorrelation	0.85268	12.5756	2.69098e-18	0.76	0.91	texture feature
squareroot_gldm_LargeDependenceEmphasis	0.85274	12.5816	2.65908e-18	0.76	0.91	texture feature
original_glrlm_RunLengthNonUniformityNormalized	0.85286	12.5923	2.60349e-18	0.76	0.91	texture feature
original_glrlm_ShortRunEmphasis	0.85371	12.6715	2.22728e-18	0.77	0.91	texture feature
squareroot_glrlm_LongRunEmphasis	0.85413	12.7111	2.06049e-18	0.77	0.91	texture feature
logarithm_glszm_ZonePercentage	0.85459	12.7542	1.89387e-18	0.77	0.91	texture feature
wavelet-HHH_glrlm_RunLengthNonUniformityNormalized	0.8553	12.8218	1.65984e-18	0.77	0.91	texture feature
exponential_gldm_DependenceEntropy	0.85588	12.8775	1.48973e-18	0.77	0.91	texture feature
wavelet-HHL_glcm_Imc1	0.85608	12.8966	1.43569e-18	0.77	0.91	texture feature
log-sigma-0-5-mm-3D_glrlm_RunVariance	0.85734	13.019	1.13375e-18	0.77	0.91	texture feature
wavelet-HLL_glrlm_RunPercentage	0.85751	13.0359	1.09751e-18	0.77	0.91	texture feature
logarithm_glcm_Id	0.85771	13.0562	1.05555e-18	0.77	0.91	texture feature
wavelet-HLL_gldm_LargeDependenceEmphasis	0.85779	13.0641	1.0397e-18	0.77	0.91	texture feature
wavelet-HLL_glrlm_ShortRunEmphasis	0.85802	13.0866	9.96001e-19	0.77	0.91	texture feature
logarithm_glcm_Idm	0.85836	13.1203	9.33766e-19	0.77	0.91	texture feature
logarithm_glcm_Contrast	0.85852	13.1367	9.05026e-19	0.77	0.91	texture feature
wavelet-LLL_glrlm_RunLengthNonUniformityNormalized	0.85853	13.1377	9.034e-19	0.77	0.91	texture feature
squareroot_glszm_ZoneVariance	0.85858	13.1428	8.94686e-19	0.77	0.91	texture feature
squareroot_glszm_LargeAreaEmphasis	0.85865	13.1494	8.83423e-19	0.77	0.91	texture feature
log-sigma-2-5-mm-3D_glszm_LargeAreaEmphasis	0.85942	13.2264	7.63165e-19	0.77	0.91	texture feature
logarithm_glcm_SumEntropy	0.85972	13.2567	7.20585e-19	0.77	0.91	texture feature
wavelet-HLH_gldm_DependenceVariance	0.86005	13.2904	6.76198e-19	0.78	0.91	texture feature
logarithm_ngtdm_Busyness	0.86073	13.3605	5.92553e-19	0.78	0.91	texture feature
logarithm_glcm_SumSquares	0.8609	13.378	5.73385e-19	0.78	0.91	texture feature
squareroot_glcm_JointEntropy	0.86105	13.394	5.56486e-19	0.78	0.91	texture feature
log-sigma-0-5-mm-3D_gldm_LargeDependenceEmphasis	0.86152	13.4424	5.08275e-19	0.78	0.92	texture feature
logarithm_glrlm_ShortRunEmphasis	0.86162	13.4529	4.98377e-19	0.78	0.92	texture feature
logarithm_glcm_ClusterTendency	0.86188	13.4806	4.73257e-19	0.78	0.92	texture feature
wavelet-HLL_glrlm_RunVariance	0.86309	13.608	3.73551e-19	0.78	0.92	texture feature
wavelet-LLH_gldm_LargeDependenceEmphasis	0.86361	13.6635	3.37137e-19	0.78	0.92	texture feature
log-sigma-3-5-mm-3D_glrlm_LongRunEmphasis	0.8638	13.6845	6.49329e-19	0.78	0.92	texture feature
squareroot_glcm_Idm	0.86502	13.8168	2.54506e-19	0.78	0.92	texture feature
wavelet-HLH_ngtdm_Busyness	0.86512	13.8283	2.49218e-19	0.78	0.92	texture feature
log-sigma-0-5-mm-3D_ngtdm_Busyness	0.86526	13.8433	2.42507e-19	0.78	0.92	texture feature
log-sigma-2-5-mm-3D_glszm_GrayLevelNonUniformity	0.86565	13.8863	2.24222e-19	0.78	0.92	texture feature
log-sigma-3-5-mm-3D_glrlm_ShortRunHighGrayLevelEmphasis	0.86569	13.8912	4.4779e-19	0.78	0.92	texture feature
logarithm_glrlm_RunLengthNonUniformityNormalized	0.86616	13.9435	2.0214e-19	0.78	0.92	texture feature
squareroot_glcm_Id	0.8664	13.97	1.92667e-19	0.79	0.92	texture feature
wavelet-HHL_gldm_DependenceNonUniformityNormalized	0.86665	13.998	1.83165e-19	0.79	0.92	texture feature
wavelet-HLL_glrlm_LongRunEmphasis	0.86727	14.0685	1.61323e-19	0.79	0.92	texture feature
wavelet-LHH_glrlm_LongRunEmphasis	0.86852	14.212	1.24784e-19	0.79	0.92	texture feature
wavelet-HHH_gldm_LargeDependenceEmphasis	0.86907	14.2751	1.11542e-19	0.79	0.92	texture feature
squareroot_glrlm_RunPercentage	0.86994	14.3775	9.30521e-20	0.79	0.92	texture feature
wavelet-HHH_glrlm_RunPercentage	0.87037	14.4283	8.50815e-20	0.79	0.92	texture feature
wavelet-LLH_glrlm_ShortRunEmphasis	0.87175	14.595	6.35546e-20	0.79	0.92	texture feature
logarithm_gldm_GrayLevelVariance	0.87183	14.6041	6.25551e-20	0.79	0.92	texture feature
log-sigma-0-5-mm-3D_glrlm_RunPercentage	0.87228	14.6594	5.68285e-20	0.79	0.92	texture feature
log-sigma-0-5-mm-3D_glrlm_LongRunEmphasis	0.8725	14.6866	5.42157e-20	0.79	0.92	texture feature
squareroot_glcm_DifferenceAverage	0.87251	14.6881	5.40718e-20	0.79	0.92	texture feature
log-sigma-2-5-mm-3D_glrlm_RunEntropy	0.87254	14.6917	5.37401e-20	0.79	0.92	texture feature
wavelet-HLH_glrlm_LongRunEmphasis	0.87266	14.7056	5.24563e-20	0.79	0.92	texture feature
logarithm_glcm_JointEntropy	0.87312	14.7629	4.75198e-20	0.8	0.92	texture feature
wavelet-LLL_glrlm_ShortRunEmphasis	0.87402	14.8751	3.91824e-20	0.8	0.92	texture feature
wavelet-HLH_glrlm_RunVariance	0.87473	14.9655	3.35769e-20	0.8	0.92	texture feature
log-sigma-2-5-mm-3D_glszm_ZoneVariance	0.87484	14.9793	3.2796e-20	0.8	0.92	texture feature
log-sigma-2-5-mm-3D_gldm_LargeDependenceHighGrayLevelEmphasis	0.8752	15.0254	3.03234e-20	0.8	0.92	texture feature
logarithm_glcm_DifferenceAverage	0.87569	15.0889	2.72321e-20	0.8	0.92	texture feature
wavelet-HHL_glcm_ClusterProminence	0.8761	15.1425	2.48743e-20	0.8	0.92	texture feature
wavelet-HHL_gldm_SmallDependenceHighGrayLevelEmphasis	0.87611	15.144	2.48144e-20	0.8	0.92	texture feature
squareroot_glcm_Contrast	0.87669	15.2194	2.18569e-20	0.8	0.92	texture feature
wavelet-LLL_glrlm_RunPercentage	0.87683	15.2374	2.12049e-20	0.8	0.92	texture feature
wavelet-HHL_glcm_Correlation	0.87709	15.2726	1.99928e-20	0.8	0.93	texture feature
squareroot_glrlm_RunLengthNonUniformityNormalized	0.87753	15.3311	1.81291e-20	0.8	0.93	texture feature
logarithm_glszm_LargeAreaHighGrayLevelEmphasis	0.87755	15.3335	1.80584e-20	0.8	0.93	texture feature
wavelet-LHH_ngtdm_Busyness	0.87776	15.3612	1.72435e-20	0.8	0.93	texture feature
original_gldm_LargeDependenceEmphasis	0.87803	15.3973	1.62371e-20	0.8	0.93	texture feature
wavelet-HHH_glszm_LargeAreaHighGrayLevelEmphasis	0.87829	15.4328	1.53089e-20	0.8	0.93	texture feature
original_glrlm_RunPercentage	0.87832	15.4372	1.51976e-20	0.8	0.93	texture feature
wavelet-LHH_gldm_DependenceNonUniformityNormalized	0.87885	15.5087	1.3501e-20	0.8	0.93	texture feature
wavelet-HHL_glcm_MaximumProbability	0.87898	15.5263	1.31156e-20	0.8	0.93	texture feature
squareroot_glcm_ClusterTendency	0.88021	15.6959	9.92712e-21	0.81	0.93	texture feature
squareroot_glrlm_ShortRunEmphasis	0.88063	15.7543	9.02502e-21	0.81	0.93	texture feature
squareroot_glcm_SumSquares	0.88095	15.8	8.37812e-21	0.81	0.93	texture feature
wavelet-HHH_glszm_ZonePercentage	0.88101	15.8083	8.26564e-21	0.81	0.93	texture feature
wavelet-LLH_glcm_JointEnergy	0.88106	15.8149	8.17876e-21	0.81	0.93	texture feature
wavelet-HHH_glrlm_ShortRunEmphasis	0.88215	15.9711	6.35322e-21	0.81	0.93	texture feature
log-sigma-1-5-mm-3D_glszm_LargeAreaHighGrayLevelEmphasis	0.88239	16.0059	6.00755e-21	0.81	0.93	texture feature
square_gldm_DependenceEntropy	0.8825	16.0209	5.86467e-21	0.81	0.93	texture feature
wavelet-LHH_glrlm_RunVariance	0.88346	16.1611	4.68705e-21	0.81	0.93	texture feature
square_glrlm_RunEntropy	0.88404	16.2471	4.08822e-21	0.81	0.93	texture feature
log-sigma-0-5-mm-3D_glrlm_RunLengthNonUniformityNormalized	0.8841	16.2556	4.03381e-21	0.81	0.93	texture feature
wavelet-HHH_gldm_DependenceEntropy	0.88411	16.2582	4.01729e-21	0.81	0.93	texture feature
wavelet-LLL_gldm_LargeDependenceEmphasis	0.88411	16.2581	4.01807e-21	0.81	0.93	texture feature
wavelet-HHL_glrlm_RunVariance	0.88418	16.268	3.95514e-21	0.81	0.93	texture feature
log-sigma-0-5-mm-3D_glcm_Correlation	0.88425	16.2784	3.89066e-21	0.81	0.93	texture feature
log-sigma-1-5-mm-3D_glszm_LargeAreaLowGrayLevelEmphasis	0.88649	16.6192	2.28002e-21	0.82	0.93	texture feature
squareroot_gldm_SmallDependenceEmphasis	0.88664	16.6433	2.19637e-21	0.82	0.93	texture feature
logarithm_glrlm_GrayLevelVariance	0.88695	16.6909	2.04018e-21	0.82	0.93	texture feature
wavelet-HHH_glrlm_RunVariance	0.88718	16.7277	1.92711e-21	0.82	0.93	texture feature
square_ngtdm_Busyness	0.88741	16.7633	1.82423e-21	0.82	0.93	texture feature
logarithm_gldm_SmallDependenceEmphasis	0.88849	16.935	1.40148e-21	0.82	0.93	texture feature
squareroot_gldm_GrayLevelVariance	0.88888	16.9993	1.27064e-21	0.82	0.93	texture feature
wavelet-HHL_glcm_Imc2	0.89	17.1821	9.63046e-22	0.82	0.93	texture feature
wavelet-HHH_glrlm_LongRunEmphasis	0.89098	17.3451	7.53854e-22	0.82	0.93	texture feature
original_glrlm_LongRunEmphasis	0.89112	17.3688	7.27581e-22	0.82	0.93	texture feature
squareroot_glcm_DifferenceEntropy	0.89269	17.638	4.87959e-22	0.83	0.93	texture feature
logarithm_glcm_DifferenceEntropy	0.89285	17.6655	4.68585e-22	0.83	0.93	texture feature
log-sigma-3-5-mm-3D_glrlm_LongRunHighGrayLevelEmphasis	0.89306	17.7024	9.94992e-22	0.83	0.94	texture feature
log-sigma-0-5-mm-3D_glrlm_ShortRunEmphasis	0.89433	17.9272	3.19596e-22	0.83	0.94	texture feature
squareroot_ngtdm_Busyness	0.89584	18.2003	2.15503e-22	0.83	0.94	texture feature
log-sigma-3-5-mm-3D_glszm_LargeAreaEmphasis	0.8963	18.2856	4.33894e-22	0.83	0.94	texture feature
wavelet-HHL_glrlm_LongRunEmphasis	0.897	18.4167	1.58308e-22	0.83	0.94	texture feature
wavelet-LLL_glszm_LargeAreaHighGrayLevelEmphasis	0.89901	18.8047	9.17816e-23	0.84	0.94	texture feature
log-sigma-2-5-mm-3D_glrlm_LongRunEmphasis	0.89907	18.8164	9.0304e-23	0.84	0.94	texture feature
original_glrlm_RunVariance	0.8995	18.9007	8.03255e-23	0.84	0.94	texture feature
wavelet-HHL_gldm_LargeDependenceEmphasis	0.90039	19.0787	6.28354e-23	0.84	0.94	texture feature
wavelet-LLL_glrlm_LongRunEmphasis	0.90049	19.0992	6.10903e-23	0.84	0.94	texture feature
original_glszm_LargeAreaHighGrayLevelEmphasis	0.90053	19.1061	6.05179e-23	0.84	0.94	texture feature
wavelet-HHL_glcm_ClusterTendency	0.9011	19.2219	5.16449e-23	0.84	0.94	texture feature
wavelet-LLL_glrlm_RunVariance	0.90201	19.4111	3.99403e-23	0.84	0.94	texture feature
squareroot_glrlm_LongRunHighGrayLevelEmphasis	0.90262	19.5385	3.36326e-23	0.84	0.94	texture feature
wavelet-LHH_glszm_GrayLevelNonUniformity	0.90296	19.6093	3.05831e-23	0.84	0.94	texture feature
log-sigma-3-5-mm-3D_glrlm_HighGrayLevelRunEmphasis	0.90319	19.66	6.71466e-23	0.84	0.94	texture feature
logarithm_gldm_GrayLevelNonUniformity	0.90403	19.8401	2.24838e-23	0.84	0.94	texture feature
log-sigma-3-5-mm-3D_glcm_ClusterProminence	0.9045	19.9421	4.64589e-23	0.84	0.94	texture feature
wavelet-HHH_ngtdm_Strength	0.90541	20.1429	1.50881e-23	0.85	0.94	texture feature
log-sigma-3-5-mm-3D_glszm_ZoneVariance	0.90556	20.177	3.43096e-23	0.85	0.94	texture feature
exponential_gldm_DependenceNonUniformityNormalized	0.90558	20.183	1.43177e-23	0.85	0.94	texture feature
wavelet-HHH_gldm_DependenceVariance	0.90673	20.4422	1.0226e-23	0.85	0.94	texture feature
squareroot_glrlm_GrayLevelVariance	0.90717	20.544	8.96903e-24	0.85	0.94	texture feature
wavelet-HHH_gldm_DependenceNonUniformityNormalized	0.9072	20.5509	8.89093e-24	0.85	0.94	texture feature
wavelet-LLL_glszm_LargeAreaLowGrayLevelEmphasis	0.90721	20.5549	8.84533e-24	0.85	0.94	texture feature
log-sigma-2-5-mm-3D_glrlm_RunVariance	0.90906	20.9932	5.06413e-24	0.85	0.94	texture feature
log-sigma-2-5-mm-3D_glrlm_LongRunHighGrayLevelEmphasis	0.90912	21.0078	4.97208e-24	0.85	0.94	texture feature
wavelet-HLH_glszm_LargeAreaLowGrayLevelEmphasis	0.90986	21.1882	3.96501e-24	0.85	0.95	texture feature
square_gldm_DependenceNonUniformityNormalized	0.91025	21.2829	3.5234e-24	0.85	0.95	texture feature
wavelet-HHL_glrlm_RunPercentage	0.91096	21.4609	2.82559e-24	0.85	0.95	texture feature
logarithm_ngtdm_Complexity	0.91099	21.4693	2.79646e-24	0.85	0.95	texture feature
wavelet-HLH_gldm_DependenceNonUniformityNormalized	0.91141	21.5768	2.44968e-24	0.86	0.95	texture feature
log-sigma-2-5-mm-3D_glrlm_RunLengthNonUniformity	0.91201	21.7293	2.03199e-24	0.86	0.95	texture feature
wavelet-HHL_glrlm_RunLengthNonUniformityNormalized	0.91236	21.8197	1.82003e-24	0.86	0.95	texture feature
wavelet-LLH_glrlm_RunVariance	0.91279	21.9328	1.58665e-24	0.86	0.95	texture feature
log-sigma-3-5-mm-3D_gldm_HighGrayLevelEmphasis	0.91282	21.9421	3.87476e-24	0.86	0.95	texture feature
original_glszm_LargeAreaLowGrayLevelEmphasis	0.91344	22.1062	1.28706e-24	0.86	0.95	texture feature
log-sigma-3-5-mm-3D_glrlm_RunEntropy	0.91393	22.2363	2.73642e-24	0.86	0.95	texture feature
log-sigma-3-5-mm-3D_glcm_Autocorrelation	0.91497	22.522	1.95979e-24	0.86	0.95	texture feature
square_glrlm_RunVariance	0.915	22.5286	7.77995e-25	0.86	0.95	texture feature
wavelet-LLH_glrlm_LongRunEmphasis	0.91651	22.9537	4.72788e-25	0.86	0.95	texture feature
wavelet-HHL_glcm_SumSquares	0.9176	23.2716	3.2758e-25	0.87	0.95	texture feature
wavelet-HHL_gldm_GrayLevelVariance	0.91841	23.5116	2.49079e-25	0.87	0.95	texture feature
wavelet-HLH_glszm_GrayLevelNonUniformity	0.91844	23.5214	2.46313e-25	0.87	0.95	texture feature
wavelet-LHL_ngtdm_Busyness	0.91865	23.5859	2.28928e-25	0.87	0.95	texture feature
exponential_glrlm_RunEntropy	0.91901	23.6941	2.02565e-25	0.87	0.95	texture feature
log-sigma-3-5-mm-3D_glrlm_RunLengthNonUniformity	0.92077	24.2423	2.84009e-25	0.87	0.95	texture feature
squareroot_glcm_JointAverage	0.92135	24.4301	8.93297e-26	0.87	0.95	texture feature
squareroot_glcm_SumAverage	0.92135	24.4301	8.93297e-26	0.87	0.95	texture feature
squareroot_glcm_ClusterShade	0.92287	24.9293	5.19275e-26	0.87	0.95	texture feature
logarithm_glcm_DifferenceVariance	0.92308	24.9996	4.81487e-26	0.87	0.95	texture feature
wavelet-LLL_ngtdm_Busyness	0.9239	25.2818	3.56155e-26	0.88	0.95	texture feature
exponential_glrlm_RunLengthNonUniformity	0.92481	25.5998	2.54514e-26	0.88	0.95	texture feature
square_glszm_GrayLevelNonUniformity	0.92492	25.639	2.44262e-26	0.88	0.95	texture feature
square_glcm_MCC	0.92509	25.6975	2.29738e-26	0.88	0.95	texture feature
wavelet-HHL_glrlm_ShortRunEmphasis	0.92522	25.7456	2.1845e-26	0.88	0.95	texture feature
squareroot_glcm_DifferenceVariance	0.92597	26.0176	1.64638e-26	0.88	0.96	texture feature
log-sigma-3-5-mm-3D_glszm_LargeAreaHighGrayLevelEmphasis	0.92601	26.0305	4.34005e-26	0.88	0.96	texture feature
log-sigma-3-5-mm-3D_gldm_LargeDependenceHighGrayLevelEmphasis	0.92727	26.4995	2.70469e-26	0.88	0.96	texture feature
wavelet-LLL_glszm_LargeAreaEmphasis	0.9278	26.7008	8.18675e-27	0.88	0.96	texture feature
logarithm_glcm_ClusterProminence	0.92792	26.7467	7.81581e-27	0.88	0.96	texture feature
wavelet-LLL_glszm_ZoneVariance	0.92801	26.782	7.54252e-27	0.88	0.96	texture feature
wavelet-HHL_glcm_SumEntropy	0.92842	26.9403	6.43336e-27	0.88	0.96	texture feature
wavelet-HHL_glcm_Contrast	0.92948	27.359	4.24173e-27	0.88	0.96	texture feature
wavelet-HLL_glszm_LargeAreaHighGrayLevelEmphasis	0.93062	27.8268	2.68173e-27	0.89	0.96	texture feature
wavelet-HLL_ngtdm_Busyness	0.93068	27.8521	2.61664e-27	0.89	0.96	texture feature
original_ngtdm_Busyness	0.93074	27.875	2.55909e-27	0.89	0.96	texture feature
wavelet-HHL_glrlm_GrayLevelVariance	0.93214	28.4729	1.44046e-27	0.89	0.96	texture feature
log-sigma-3-5-mm-3D_glrlm_RunVariance	0.93318	28.9302	2.62431e-27	0.89	0.96	texture feature
log-sigma-1-5-mm-3D_glszm_LargeAreaEmphasis	0.93401	29.3073	6.58011e-28	0.89	0.96	texture feature
log-sigma-0-5-mm-3D_glszm_GrayLevelNonUniformity	0.93483	29.6907	4.62276e-28	0.89	0.96	texture feature
wavelet-HHL_glcm_DifferenceVariance	0.93515	29.8382	4.04002e-28	0.89	0.96	texture feature
square_glszm_SizeZoneNonUniformity	0.93525	29.8893	3.85655e-28	0.89	0.96	texture feature
wavelet-LHL_glszm_LargeAreaLowGrayLevelEmphasis	0.93546	29.9875	3.52741e-28	0.89	0.96	texture feature
wavelet-HHL_glcm_JointEnergy	0.93752	31.0091	1.41715e-28	0.9	0.96	texture feature
logarithm_glszm_SizeZoneNonUniformity	0.93891	31.7369	7.52806e-29	0.9	0.96	texture feature
wavelet-LHL_glszm_GrayLevelNonUniformity	0.93954	32.0824	5.6017e-29	0.9	0.96	texture feature
log-sigma-1-5-mm-3D_glszm_ZoneVariance	0.93978	32.21	5.02618e-29	0.9	0.96	texture feature
wavelet-HHL_glcm_DifferenceAverage	0.9399	32.2797	4.73784e-29	0.9	0.96	texture feature
wavelet-HHL_glcm_JointEntropy	0.94042	32.5662	3.72142e-29	0.9	0.96	texture feature
wavelet-HLH_glszm_SizeZoneNonUniformity	0.94159	33.2426	2.12108e-29	0.9	0.96	texture feature
square_glcm_Correlation	0.94173	33.3209	1.98885e-29	0.9	0.96	texture feature
wavelet-HHL_glrlm_GrayLevelNonUniformityNormalized	0.94419	34.8363	5.8792e-30	0.91	0.97	texture feature
wavelet-HHL_glcm_Idm	0.94453	35.0554	4.95002e-30	0.91	0.97	texture feature
log-sigma-1-5-mm-3D_glrlm_RunLengthNonUniformity	0.94504	35.392	3.80758e-30	0.91	0.97	texture feature
wavelet-HHL_glcm_Id	0.94677	36.5708	1.54729e-30	0.91	0.97	texture feature
wavelet-HHL_glszm_ZonePercentage	0.9473	36.9533	1.16203e-30	0.91	0.97	texture feature
squareroot_gldm_GrayLevelNonUniformity	0.94843	37.7791	6.3222e-31	0.91	0.97	texture feature
wavelet-HHL_glcm_DifferenceEntropy	0.94929	38.4383	3.92451e-31	0.92	0.97	texture feature
squareroot_ngtdm_Complexity	0.95136	40.1196	1.20352e-31	0.92	0.97	texture feature
squareroot_glcm_ClusterProminence	0.95194	40.6157	8.56848e-32	0.92	0.97	texture feature
wavelet-LLL_glszm_GrayLevelNonUniformity	0.95197	40.637	8.44522e-32	0.92	0.97	texture feature
wavelet-LHL_glszm_ZoneVariance	0.95205	40.7082	8.04634e-32	0.92	0.97	texture feature
wavelet-HHL_gldm_SmallDependenceEmphasis	0.95211	40.763	7.75221e-32	0.92	0.97	texture feature
wavelet-LHL_glszm_LargeAreaEmphasis	0.95212	40.7675	7.72861e-32	0.92	0.97	texture feature
squareroot_glszm_SizeZoneNonUniformity	0.95221	40.8518	7.29943e-32	0.92	0.97	texture feature
wavelet-LLL_glszm_SizeZoneNonUniformity	0.95228	40.9104	7.01552e-32	0.92	0.97	texture feature
square_glrlm_GrayLevelNonUniformity	0.95235	40.9709	6.73473e-32	0.92	0.97	texture feature
square_glrlm_LongRunLowGrayLevelEmphasis	0.95264	41.2292	5.65992e-32	0.92	0.97	texture feature
square_glrlm_LongRunEmphasis	0.9527	41.2806	5.46809e-32	0.92	0.97	texture feature
square_glrlm_LongRunHighGrayLevelEmphasis	0.95294	41.5006	4.71976e-32	0.92	0.97	texture feature
wavelet-LHH_glszm_SizeZoneNonUniformity	0.95386	42.3509	2.69141e-32	0.92	0.97	texture feature
squareroot_gldm_SmallDependenceHighGrayLevelEmphasis	0.95467	43.1214	1.63283e-32	0.92	0.97	texture feature
original_glszm_ZoneVariance	0.9553	43.7474	1.09472e-32	0.93	0.97	texture feature
original_glszm_LargeAreaEmphasis	0.95538	43.8201	1.04546e-32	0.93	0.97	texture feature
logarithm_gldm_DependenceNonUniformity	0.95637	44.8433	5.50799e-33	0.93	0.97	texture feature
exponential_glszm_LargeAreaEmphasis	0.95738	45.9258	2.83851e-33	0.93	0.97	texture feature
exponential_glszm_LargeAreaHighGrayLevelEmphasis	0.95738	45.9258	2.83851e-33	0.93	0.97	texture feature
exponential_glszm_LargeAreaLowGrayLevelEmphasis	0.95738	45.9258	2.83851e-33	0.93	0.97	texture feature
logarithm_glrlm_LongRunHighGrayLevelEmphasis	0.95739	45.9368	2.81963e-33	0.93	0.97	texture feature
wavelet-HLL_glszm_LargeAreaEmphasis	0.95847	47.1596	1.35757e-33	0.93	0.98	texture feature
wavelet-HLL_glszm_ZoneVariance	0.95847	47.1635	1.35447e-33	0.93	0.98	texture feature
squareroot_glszm_GrayLevelNonUniformity	0.95848	47.1729	1.34697e-33	0.93	0.98	texture feature
log-sigma-1-5-mm-3D_gldm_DependenceNonUniformity	0.95887	47.6237	1.03362e-33	0.93	0.98	texture feature
square_glszm_LowGrayLevelZoneEmphasis	0.95954	48.428	6.48256e-34	0.93	0.98	texture feature
square_gldm_DependenceNonUniformity	0.95985	48.8123	5.20095e-34	0.93	0.98	texture feature
logarithm_glcm_ClusterShade	0.96054	49.6849	3.17322e-34	0.93	0.98	texture feature
wavelet-LHL_glszm_SizeZoneNonUniformity	0.96305	53.1231	4.89648e-35	0.94	0.98	texture feature
squareroot_glcm_Autocorrelation	0.96364	54.0022	3.09373e-35	0.94	0.98	texture feature
logarithm_glszm_GrayLevelNonUniformity	0.96385	54.3308	2.61068e-35	0.94	0.98	texture feature
wavelet-LHL_gldm_GrayLevelNonUniformity	0.96511	56.3253	9.51183e-36	0.94	0.98	texture feature
log-sigma-2-5-mm-3D_glrlm_GrayLevelNonUniformity	0.96514	56.3681	9.31163e-36	0.94	0.98	texture feature
squareroot_gldm_DependenceNonUniformity	0.96515	56.3816	9.24918e-36	0.94	0.98	texture feature
squareroot_gldm_HighGrayLevelEmphasis	0.96533	56.6829	7.96582e-36	0.94	0.98	texture feature
log-sigma-3-5-mm-3D_glrlm_GrayLevelNonUniformity	0.96546	56.896	2.77564e-35	0.94	0.98	texture feature
squareroot_glrlm_HighGrayLevelRunEmphasis	0.96692	59.4538	2.08841e-36	0.94	0.98	texture feature
logarithm_gldm_SmallDependenceHighGrayLevelEmphasis	0.96876	63.0178	4.06786e-37	0.95	0.98	texture feature
logarithm_glrlm_GrayLevelNonUniformity	0.96972	65.0589	1.65897e-37	0.95	0.98	texture feature
wavelet-HLL_glszm_GrayLevelNonUniformity	0.97001	65.6806	1.26926e-37	0.95	0.98	texture feature
squareroot_glszm_HighGrayLevelZoneEmphasis	0.97087	67.6485	5.52523e-38	0.95	0.98	texture feature
squareroot_glrlm_GrayLevelNonUniformity	0.97152	69.2343	2.87508e-38	0.95	0.98	texture feature
exponential_glrlm_RunVariance	0.97194	70.2736	1.88847e-38	0.95	0.98	texture feature
logarithm_glrlm_RunLengthNonUniformity	0.97219	70.9149	1.46147e-38	0.95	0.98	texture feature
squareroot_glszm_GrayLevelVariance	0.97264	72.1077	9.12655e-39	0.95	0.98	texture feature
logarithm_glcm_JointAverage	0.97272	72.308	8.43887e-39	0.95	0.98	texture feature
logarithm_glcm_SumAverage	0.97272	72.308	8.43887e-39	0.95	0.98	texture feature
squareroot_glrlm_ShortRunHighGrayLevelEmphasis	0.97308	73.2981	5.7477e-39	0.96	0.98	texture feature
wavelet-HLL_gldm_GrayLevelNonUniformity	0.97342	74.2537	3.98632e-39	0.96	0.98	texture feature
log-sigma-3-5-mm-3D_gldm_DependenceNonUniformity	0.9742	76.5295	7.58999e-39	0.96	0.98	texture feature
squareroot_glszm_SmallAreaHighGrayLevelEmphasis	0.9743	76.8062	1.5334e-39	0.96	0.98	texture feature
wavelet-LLH_gldm_GrayLevelNonUniformity	0.97483	78.4657	8.37614e-40	0.96	0.98	texture feature
squareroot_glrlm_RunLengthNonUniformity	0.9749	78.685	7.74013e-40	0.96	0.98	texture feature
original_glszm_GrayLevelNonUniformity	0.97514	79.4466	5.89327e-40	0.96	0.99	texture feature
wavelet-HHL_glszm_GrayLevelNonUniformity	0.97516	79.5254	5.73027e-40	0.96	0.99	texture feature
log-sigma-1-5-mm-3D_glrlm_GrayLevelNonUniformity	0.97601	82.3817	2.10977e-40	0.96	0.99	texture feature
wavelet-LHL_glrlm_GrayLevelNonUniformity	0.97654	84.2684	1.11068e-40	0.96	0.99	texture feature
log-sigma-2-5-mm-3D_gldm_DependenceNonUniformity	0.97672	84.8973	8.99614e-41	0.96	0.99	texture feature
wavelet-HHL_gldm_DependenceNonUniformity	0.97689	85.536	7.274e-41	0.96	0.99	texture feature
exponential_glrlm_GrayLevelNonUniformity	0.977	85.9723	6.29682e-41	0.96	0.99	texture feature
wavelet-LHH_gldm_DependenceNonUniformity	0.97714	86.476	5.33559e-41	0.96	0.99	texture feature
original_gldm_GrayLevelNonUniformity	0.97719	86.6704	5.00647e-41	0.96	0.99	texture feature
square_glszm_LargeAreaEmphasis	0.97787	89.355	2.10705e-41	0.96	0.99	texture feature
square_glszm_LargeAreaHighGrayLevelEmphasis	0.97787	89.3551	2.10699e-41	0.96	0.99	texture feature
square_glszm_LargeAreaLowGrayLevelEmphasis	0.97787	89.355	2.10706e-41	0.96	0.99	texture feature
wavelet-HHL_gldm_GrayLevelNonUniformity	0.97788	89.3955	2.08011e-41	0.96	0.99	texture feature
wavelet-LLH_glrlm_GrayLevelNonUniformity	0.97816	90.5698	1.43621e-41	0.96	0.99	texture feature
wavelet-LLH_gldm_DependenceNonUniformity	0.97833	91.2929	1.14597e-41	0.96	0.99	texture feature
wavelet-HHL_glrlm_RunLengthNonUniformity	0.97862	92.5654	7.73478e-42	0.96	0.99	texture feature
original_glrlm_RunLengthNonUniformity	0.97881	93.3689	6.0512e-42	0.96	0.99	texture feature
wavelet-HHL_glrlm_GrayLevelNonUniformity	0.97886	93.5944	5.65046e-42	0.96	0.99	texture feature
original_gldm_DependenceNonUniformity	0.9789	93.7903	5.32458e-42	0.96	0.99	texture feature
wavelet-HLL_glrlm_GrayLevelNonUniformity	0.97912	94.7661	3.96799e-42	0.97	0.99	texture feature
wavelet-LHL_gldm_DependenceNonUniformity	0.97913	94.8141	3.9113e-42	0.97	0.99	texture feature
log-sigma-3-5-mm-3D_gldm_GrayLevelNonUniformity	0.97946	96.3635	1.23424e-41	0.97	0.99	texture feature
logarithm_glszm_GrayLevelVariance	0.9795	96.5775	2.31674e-42	0.97	0.99	texture feature
wavelet-HLL_gldm_DependenceNonUniformity	0.97979	97.9653	1.54423e-42	0.97	0.99	texture feature
wavelet-LLH_glrlm_RunLengthNonUniformity	0.98004	99.1829	1.08684e-42	0.97	0.99	texture feature
log-sigma-1-5-mm-3D_gldm_GrayLevelNonUniformity	0.98019	99.9818	8.65106e-43	0.97	0.99	texture feature
log-sigma-0-5-mm-3D_glrlm_RunLengthNonUniformity	0.9802	99.9985	8.60997e-43	0.97	0.99	texture feature
wavelet-LHH_glrlm_RunLengthNonUniformity	0.98033	100.664	7.13008e-43	0.97	0.99	texture feature
log-sigma-2-5-mm-3D_gldm_GrayLevelNonUniformity	0.98033	100.683	7.09092e-43	0.97	0.99	texture feature
wavelet-LHH_glrlm_GrayLevelNonUniformity	0.98044	101.275	6.00215e-43	0.97	0.99	texture feature
exponential_glrlm_LongRunLowGrayLevelEmphasis	0.98049	101.506	5.62471e-43	0.97	0.99	texture feature
exponential_glrlm_LongRunEmphasis	0.98051	101.64	5.41828e-43	0.97	0.99	texture feature
wavelet-LHH_gldm_GrayLevelNonUniformity	0.98063	102.227	4.59946e-43	0.97	0.99	texture feature
exponential_glrlm_LongRunHighGrayLevelEmphasis	0.98064	102.321	4.48057e-43	0.97	0.99	texture feature
wavelet-HLL_glszm_SizeZoneNonUniformity	0.98069	102.552	4.20207e-43	0.97	0.99	texture feature
log-sigma-0-5-mm-3D_gldm_GrayLevelNonUniformity	0.98076	102.925	3.78901e-43	0.97	0.99	texture feature
wavelet-HLH_gldm_DependenceNonUniformity	0.98088	103.618	3.13083e-43	0.97	0.99	texture feature
wavelet-HLH_glrlm_GrayLevelNonUniformity	0.98089	103.669	3.08685e-43	0.97	0.99	texture feature
wavelet-HLH_gldm_GrayLevelNonUniformity	0.98123	105.579	1.83581e-43	0.97	0.99	texture feature
wavelet-HLH_glrlm_RunLengthNonUniformity	0.98128	105.819	1.72086e-43	0.97	0.99	texture feature
square_gldm_GrayLevelNonUniformity	0.98157	107.496	1.09978e-43	0.97	0.99	texture feature
wavelet-HHH_glrlm_GrayLevelNonUniformity	0.98191	109.57	6.38061e-44	0.97	0.99	texture feature
wavelet-LLL_glrlm_RunLengthNonUniformity	0.98197	109.949	5.78144e-44	0.97	0.99	texture feature
exponential_gldm_GrayLevelNonUniformity	0.98206	110.459	5.06751e-44	0.97	0.99	texture feature
wavelet-HHH_gldm_GrayLevelNonUniformity	0.98207	110.538	4.96516e-44	0.97	0.99	texture feature
wavelet-HLL_glrlm_RunLengthNonUniformity	0.9821	110.717	4.74132e-44	0.97	0.99	texture feature
log-sigma-0-5-mm-3D_glrlm_GrayLevelNonUniformity	0.98213	110.938	4.47936e-44	0.97	0.99	texture feature
wavelet-HHH_glrlm_RunLengthNonUniformity	0.98222	111.456	3.92302e-44	0.97	0.99	texture feature
exponential_gldm_DependenceNonUniformity	0.98261	114.005	2.05885e-44	0.97	0.99	texture feature
wavelet-LHL_glrlm_RunLengthNonUniformity	0.98278	115.144	1.55087e-44	0.97	0.99	texture feature
wavelet-HHH_gldm_DependenceNonUniformity	0.98305	116.979	9.8793e-45	0.97	0.99	texture feature
wavelet-LLL_gldm_DependenceNonUniformity	0.98306	117.074	9.65329e-45	0.97	0.99	texture feature
wavelet-HHL_glszm_SizeZoneNonUniformity	0.98413	125.013	1.48387e-45	0.97	0.99	texture feature
original_glrlm_GrayLevelNonUniformity	0.98426	126.072	1.16624e-45	0.97	0.99	texture feature
log-sigma-0-5-mm-3D_gldm_DependenceNonUniformity	0.98484	130.94	3.95109e-46	0.97	0.99	texture feature
wavelet-LLL_gldm_GrayLevelNonUniformity	0.98565	138.348	8.19444e-47	0.98	0.99	texture feature
log-sigma-0-5-mm-3D_glszm_SizeZoneNonUniformity	0.98621	144.014	2.59947e-47	0.98	0.99	texture feature
original_glszm_SizeZoneNonUniformity	0.98693	152.042	5.5017e-48	0.98	0.99	texture feature
logarithm_glcm_Autocorrelation	0.98781	163.023	7.46424e-49	0.98	0.99	texture feature
wavelet-LLL_glrlm_GrayLevelNonUniformity	0.98787	163.858	6.44678e-49	0.98	0.99	texture feature
logarithm_gldm_HighGrayLevelEmphasis	0.99016	202.256	1.53406e-51	0.98	0.99	texture feature
logarithm_glrlm_HighGrayLevelRunEmphasis	0.99056	210.783	4.68365e-52	0.98	0.99	texture feature
wavelet-LLH_glszm_GrayLevelNonUniformity	0.9906	211.668	4.15265e-52	0.98	0.99	texture feature
logarithm_glrlm_ShortRunHighGrayLevelEmphasis	0.99143	232.36	2.84319e-53	0.99	0.99	texture feature
wavelet-LLH_glszm_SizeZoneNonUniformity	0.99171	240.209	1.09346e-53	0.99	1	texture feature
logarithm_glszm_SmallAreaHighGrayLevelEmphasis	0.99472	378.029	2.31478e-59	0.99	1	texture feature
logarithm_glszm_HighGrayLevelZoneEmphasis	0.99476	380.511	1.91644e-59	0.99	1	texture feature
square_ngtdm_Coarseness	1	3.15221e+13	0	1	1	texture feature
